# Supplementary material for: Nonadaptive molecular evolution of seminal fluid proteins in Drosophila
Source: Evolution. 2021 Jul 9;75(8):2102–13. doi: 10.1111/evo.14297 (PMC8457112; doi:10.1111/evo.14297)
Supplement: Supplementary file 2 — Table S1. List of SFPs grouped by selection class classification for Zambia and Raleigh populations. [file EVO-75-2102-s001.xlsx]

## Sheet: TableS1
Table S1: List of SFPs grouped by selection class classification for Zambia and Raleigh populations.
																			Zambia (ZI)							Raleigh (RAL)
Gene Id	Annotation Symbol	Gene Symbol	Cytogenetic map	Chr Location	X-linked	Class Age	Protein transf.	Tissue of exp.	Rep. tissue	PM effect	Protease	Immunity	No Transcripts	Gene Length	CDS_Length	Codon Bias (ENC)	Recomb. Freq.	Tau Index	Dxy	Ka	Ks	Ka/Ks	eMKT(α)	P adjusted	Evolution Mode	Dxy	Ka	Ks	Ka/Ks	eMKT(α)	P adjusted	Evolution Mode
FBgn0000094	CG1361	Anp	99E2-99E2	3R	0	3	1	AG	1	0	0	1	2	435	171	28.253	2.82917	0.99811	0.0571429	0.0701754	0		na	na	KaKs cannot compute	0.0571429	0.0701754	0		na	na	KaKs cannot compute
FBgn0000592	CG6917	Est-6	69A1-69A1	3L	0	0	1	other	0	1	0	0	2	1888	1632	55.842	1.45374	0.946841	0.0319066	0.018078	0.0940171	0.192284	0.0288625	1	Constrained	0.0350195	0.0190295	0.106838	0.178116	-0.0714286	1	Constrained
FBgn0001112	CG1152	Gld	84D3-84D3	3R	0	0	1	AG	1	1	0	0	2	13641	1875	50.87	0	0.984798	0.0226667	0.00509771	0.0866873	0.0588057	-1.12121	0.61853	Constrained	0.012	0.00424809	0.0402477	0.105549	-0.95	0.94729	Constrained
FBgn0001218	CG4147	Hsc70-3	10E3-10E4	X	1	0	1	nottissuespesific	0	0	0	0	5	5422	1968	35.503	1.52458	0.897056	0.0604326	0.0445505	0.12381	0.359831	0.979517	5.8e-08	Positive	0	0	0		na	na	KaKs cannot compute
FBgn0002855	CG8982	Acp26Aa	26A1-26A1	2L	0	2	1	AG	1	1	0	0	1	1014	792	66.091	2.60314	0.999204	0.112211	0.117296	0.0873786	1.34239	0.771186	0.0197676	Positive	0.118812	0.119284	0.116505	1.02386	0.525	0.5409	Relaxed
FBgn0002856	CG9024	Acp26Ab	26A1-26A1	2L	0	2	1	AG	1	0	0	0	3	565	270	48.593	1.52458	0.999012	0.027907	0.027027	0.0333333	0.810811	0.2	1	Relaxed	0.027907	0.027027	0.0333333	0.810811	0	1	Relaxed
FBgn0002863	CG17924	Acp95EF	95F3-95F3	3R	0	4	1	AG	1	0	0	0	1	305	156	26.435	1.08814	0.998028	0.0676692	0.0490196	0.129032	0.379902	0.6	1	Relaxed	0.075188	0.0490196	0.16129	0.303922	1	1	Relaxed
FBgn0003034	CG17673	SP	70A4-70A4	3L	0	2	1	AG	1	1	0	0	1	288	165	34.526	1.8691	0.997818	0.0359712	0.0267857	0.0740741	0.361607	1	0.456427	Relaxed	0.0359712	0.0267857	0.0740741	0.361607	0.333333	1	Relaxed
FBgn0003356	CG31034	Jon99Cii	99C7-99C7	3R	0	0	1	other	0	0	1	0	1	862	795	31.779	2.39391	0.962036	0.00302115	0	0.0142857	0	na	1	eMKT cannot compute	0.00151057	0	0.00714286	0	na	na	eMKT cannot compute
FBgn0003748	CG9364	Treh	57B16-57B19	2R	0	0	1	nottissuespesific	0	0	0	0	7	14928	1680	46.682	1.95865	0.709097	0.0174948	0.0102652	0.05	0.205304	0.866959	0.00662732	Positive	0.0202939	0.0128315	0.0538462	0.238299	0.825	0.0436809	Positive
FBgn0003862	CG8651	trx	88B1-88B1	3R	0	0	1	nottissuespesific	0	0	0	0	5	23546	11178	57.655	1.44668	0.611265	0.0498076	0.0434185	0.075399	0.57585	0.6671	2.67e-08	Positive	0.0517867	0.0441055	0.0825537	0.534265	0.60781	0.00158558	Positive
FBgn0003863	CG18444	alphaTry	47F4-47F4	2R	0	0	1	other	0	0	1	0	1	860	768	36.578	1.41003	0.9743	0.030581	0.0238569	0.0529801	0.450298	0.809524	0.0937393	Relaxed	0.030581	0.0238569	0.0529801	0.450298	0.619048	0.695603	Relaxed
FBgn0003885	CG2512	alphaTub84D	84D9-84D9	3R	0	4	1	nottissuespesific	0	0	0	0	1	1980	1350	34.565	0.652885	0.873593	0.0209281	0.00115075	0.0956522	0.0120305	1	1	Constrained	0	0	0		na	na	KaKs cannot compute
FBgn0004003	CG7225	wbl	56C4-56C4	2R	0	0	1	AG	1	0	0	0	2	1523	771	48.591	4.88089	0.971616	0.0133333	0.0102881	0.0263158	0.390947	0.815385	0.315544	Relaxed	0.015	0.0102881	0.0350877	0.29321	0.854545	0.340231	Relaxed
FBgn0004181	CG2668	Ebp	60F5-60F5	2R	0	unresolved	1	other	0	1	0	0	2	1590	1131	54.685	0	0.989914	0.0505676	0.0398352	0.0829876	0.480014	-0.241379	1	Relaxed	0.0474716	0.0384615	0.0746888	0.514957	0.196429	1	Relaxed
FBgn0004414	CG14560	msopa	79B3-79B3	3L	0	4	1	AG	1	0	0	1	2	648	249	22.843	0	0.998981	0.039823	0.0179641	0.101695	0.176647	na	na	eMKT cannot compute	0.0309735	0.011976	0.0847458	0.141317	na	na	eMKT cannot compute
FBgn0004426	CR9111	LysC	61F3-61F3	3L	0	0	1	other	0	0	0	0	1	242	390		1.66142	0.968193	0.0900901	0.0833333	0.133333	0.625	0.642857	0.465231	Relaxed	0.024024	0.0138889	0.0888889	0.15625	na	na	eMKT cannot compute
FBgn0004629	CG8050	Cys	88C6-88C6	3R	0	0	1	nottissuespesific	0	0	0	0	1	542	378	38.574	1.95865	0.867491	0.0517799	0.0483871	0.0655738	0.737903	0.75	0.322218	Relaxed	0.0550162	0.0524194	0.0655738	0.799395	0.824176	0.275065	Relaxed
FBgn0004780	CG2341	Ccp84Ad	84A3-84A3	3R	0	0	1	AG	1	0	0	0	1	796	597	34.17	0	0.977387	0.0250482	0.00255102	0.0944882	0.0269983	-6.2	0.282102	Constrained	0	0	0		na	na	KaKs cannot compute
FBgn0005585	CG9429	Calr	85E1-85E1	3R	0	0	1	nottissuespesific	0	0	0	0	2	2161	1218	39.592	0.761699	0.884994	0.00631579	0	0.0428571	0	na	0.793814	eMKT cannot compute	0.00842105	0	0.0571429	0	na	0.281189	eMKT cannot compute
FBgn0010357	CG18211	betaTry	47F4-47F4	2R	0	unresolved	1	other	0	0	1	0	2	1071	759	35.739	1.41003	0.966939	0.0356589	0.0303644	0.0529801	0.573128	0.757576	0.0950212	Relaxed	0.0403101	0.0303644	0.0728477	0.41682	0.210256	1	Relaxed
FBgn0010381	CG10810	Drs	63D2-63D2	3L	0	3	1	other	0	0	0	1	1	387	210		1.24607	0.971134	0	0	0		na	na	KaKs cannot compute	0	0	0		na	na	KaKs cannot compute
FBgn0010406	CG8194	RNaseX25	66A21-66A21	3L	0	0	1	nottissuespesific	0	0	0	0	1	1862	975	53.783	2.69981	0.471186	0.0208877	0.00627943	0.0930233	0.0675039	-0.142857	1	Constrained	0.0195822	0.00627943	0.0852713	0.0736406	-0.03125	1	Constrained
FBgn0010470	CG9847	Fkbp14	57E6-57E6	2R	0	0	1	nottissuespesific	0	0	0	0	5	10763	648	36.898	2.49468	0.817358	0.00770713	0.00235849	0.0315789	0.0746855	0.538462	0.819812	Constrained	0.00963391	0.00235849	0.0421053	0.0560142	0.5	1	Constrained
FBgn0011559	CG7157	Acp36DE	36F3-36F3	2L	0	4	1	AG	1	1	0	0	2	2982	2736	51.63	0.351825	0.999224	0.0515123	0.043603	0.0884719	0.492846	0.402961	0.381998	Relaxed	0.0529301	0.0453242	0.0884719	0.5123	0.0126582	1	Relaxed
FBgn0011668	CG9074	Mst57Da	96F3-96F3	3R	0	3	1	AG	1	1	0	0	1	325	225	30.953	2.17628	0.998264	0.0348259	0.00671141	0.115385	0.0581655	-10	0.282102	Constrained	0.0298507	0.00671141	0.0961538	0.0697987	na	na	eMKT cannot compute
FBgn0011669	CG5016	Mst57Db	96F3-96F3	3R	0	3	1	AG	1	0	0	0	1	195	120	19.69	2.17628	0.996944	0.0693069	0.0740741	0.05	1.48148	1	0.315544	Relaxed	0.0693069	0.0740741	0.05	1.48148	0.833333	0.799632	Relaxed
FBgn0011670	CG4986	Mst57Dc	96F3-96F3	3R	0	4	1	AG	1	0	0	0	1	378	228	42.2	2.17628	0.998711	0.112903	0.103896	0.15625	0.664935	0.84375	0.488952	Relaxed	0.11828	0.11039	0.15625	0.706494	0.705882	0.819121	Relaxed
FBgn0011694	CG2665	EbpII	60F5-60F5	2R	0	2	1	other	0	1	0	0	2	663	198	60.982	0	0.990983	0.0179641	0	0.0833333	0	na	na	eMKT cannot compute	0.0179641	0	0.0833333	0	na	na	eMKT cannot compute
FBgn0011695	CG11390	EbpIII	60B4-60B4	2R	0	0	1	other	0	1	0	0	3	1347	378	30.618	1.5185	0.970376	0.010274	0.00416667	0.0384615	0.108333	1	0.557971	Constrained	0.0171233	0.00416667	0.0769231	0.0541667	1	1	Constrained
FBgn0014002	CG6988	Pdi	71B4-71B5	3L	0	0	1	other	0	0	0	0	2	5103	1488	36.685	1.03839	0.916547	0.00856898	0.00418848	0.0283019	0.147993	0.5	0.736525	Constrained	0.00856898	0.00418848	0.0283019	0.147993	0.333333	0.986824	Constrained
FBgn0015583	CG17797	Acp29AB	29C1-29C1	2L	0	4	1	AG	1	1	0	0	1	767	702	57.888	3.2837	0.999111	0.0711679	0.0700637	0.0779221	0.899151	0.763636	0.107544	Relaxed	0.0748175	0.0721868	0.0909091	0.794055	0.871324	0.0488136	Positive
FBgn0015584	CG8622	Acp53Ea	53D6-53D6	2R	0	2	1	AG	1	1	0	0	1	533	360	60.198	3.57932	0.998985	0.04947	0.0352423	0.107143	0.328928	-0.05	1	Relaxed	0.0530035	0.0396476	0.107143	0.370044	0.733333	0.742833	Relaxed
FBgn0015585	CG10852	Acp63F	63F1-63F1	3L	0	4	1	AG	1	1	0	0	2	516	243	47.994	4.49968	0.998792	0.148148	0.132911	0.225806	0.588608	0.555556	0.694537	Relaxed	0.153439	0.139241	0.225806	0.616637	na	na	eMKT cannot compute
FBgn0015586	CG3801	Acp76A	75F5-75F5	3L	0	unresolved	1	AG	1	1	0	0	2	1270	1164	57.517	0.899936	0.99934	0.0394737	0.0183246	0.148649	0.123275	-3.04082	0.105059	Constrained	0.0416667	0.0209424	0.148649	0.140885	-5.875	0.133869	Constrained
FBgn0016123	CG1462	Alp4	100B1-100B1	3R	0	0	1	other	0	0	0	0	2	3612	1788	50.145	0.979327	0.944316	0.0198903	0.00685518	0.0721649	0.0949933	-0.436321	0.793814	Constrained	0.0240055	0.00856898	0.0859107	0.0997429	-0.25	1	Constrained
FBgn0019948	CG3832	Phm	60A8-60B10	2R	0	0	1	nottissuespesific	0	0	0	0	2	3281	1095	49.518	2.16928	0.676087	0.00674916	0.00140056	0.0285714	0.0490196	-4	0.793814	Constrained	0.00787402	0.00140056	0.0342857	0.0408497	na	na	eMKT cannot compute
FBgn0020414	CG4559	Idgf3	36A1-36A1	2L	0	0	1	other	0	0	0	0	4	4288	1323	53.043	3.98735	0.923848	0.0180608	0.0118064	0.0439024	0.268923	0.448387	0.612885	Constrained	0.019962	0.0106257	0.0585366	0.181523	-0.69697	0.906186	Constrained
FBgn0020509	CG1262	Acp62F	62F2-62F2	3L	0	1	1	AG	1	1	0	0	1	479	345	56.772	5.46884	0.998919	0.070922	0.047619	0.176471	0.269841	0.836364	0.458124	Constrained	0.0673759	0.04329	0.176471	0.24531	0.1	1	Constrained
FBgn0022355	CG6186	Tsf1	17A9-17A9	X	1	0	1	nottissuespesific	0	0	0	0	2	3261	1923	39.211	2.146	0.889249	0.0898876	0.0923461	0.0803859	1.14879	0.929617	1.38e-09	Positive	0	0	0		na	na	KaKs cannot compute
FBgn0022770	CG17058	Peritrophin-A	19C1-19C1	X	1	0	1	other	0	0	0	0	3	3557	471	33.378	2.07961	0.984376	0.00904159	0.00445434	0.0288462	0.154417	0.192308	1	Constrained	0.00723327	0.00445434	0.0192308	0.231626	1	1	Constrained
FBgn0023197	CG6298	Jon74E	74D3-74D4	3L	0	unresolved	1	other	1	0	1	0	1	1051	813	57.366	2.89336	0.94669	0.0756972	0.0626566	0.126214	0.496433	0.755294	0.0414452	Positive	0.0786853	0.0639098	0.135922	0.470193	0.862745	0.0436809	Positive
FBgn0023415	CG4605	Acp32CD	32C1-32C1	2L	0	0	1	AG	1	0	0	0	2	952	756	47.372	3.98735	0.998889	0.0196399	0.0181818	0.0258621	0.70303	0.823529	0.18166	Relaxed	0.0180033	0.0181818	0.0172414	1.05455	0.944444	0.0908458	Relaxed
FBgn0023529	CG2918	CG2918	2F3-2F4	X	1	0	1	AG	1	0	0	0	2	4061	2769	48.289	0.271253	0.906699	0.0187729	0.00508762	0.0771084	0.0659801	-1.11411	0.393074	Constrained	0.0206044	0.00508762	0.086747	0.058649	0.272727	1	Constrained
FBgn0024234	CG5562	gbb	60A3-60A4	2R	0	0	1	nottissuespesific	0	0	0	0	2	1686	1365	36.599	1.84389	0.76563	0.0139795	0.00230415	0.0634146	0.0363346	-0.743902	0.971888	Constrained	0.0167754	0.00230415	0.0780488	0.0295219	-3	0.503477	Constrained
FBgn0026058	CG6352	OdsH	16D1-16D3	X	1	0	1	Testis	1	0	0	0	1	23002	1146	55.345	2.44128	0.958632	0.170678	0.163073	0.203488	0.801386	0.780165	0.0007644	Positive	0.182713	0.169811	0.238372	0.712379	0.721088	0.244282	Relaxed
FBgn0026415	CG1780	Idgf4	9A3-9A3	X	1	0	1	nottissuespesific	0	0	0	0	3	2976	1326	38.874	0.180835	0.780325	0.0293839	0.0215311	0.0593607	0.362716	0.930556	3.26e-05	Positive	0.0398104	0.0215311	0.109589	0.196471	0.733333	0.5409	Constrained
FBgn0027588	CG14476	GCS2alpha	20A4-20A4	X	1	0	1	nottissuespesific	0	0	0	0	5	4763	2772	48.436	3.2837	0.660251	0.0401082	0.0323661	0.0725995	0.445817	0.821839	0.00689741	Positive	0	0	0		na	na	KaKs cannot compute
FBgn0028415	CG18064	Met75Cb	75C7-75C7	3L	0	4	1			1	0	0	1	241	153	18.708	0.138452		0.08	0.0909091	0.0384615	2.36364	1	0.468509	Relaxed	0.056	0.0606061	0.0384615	1.57576	na	na	eMKT cannot compute
FBgn0028416	CG32197	Met75Ca	75C7-75C7	3L	0	unresolved	1	AG	1	1	0	0	1	242	153	18.708	0.138452	0.979877	0.088	0.10101	0.0384615	2.62626	na	na	eMKT cannot compute	0	0	0		na	na	KaKs cannot compute
FBgn0028944	CG11864	Semp1	35D3-35D3	2L	0	unresolved	1	AG	1	1	1	0	1	842	753	58.639	2.11095	0.999172	0.0338983	0.0321285	0.0434783	0.738956	0.675	0.381998	Relaxed	0.0457627	0.0361446	0.0978261	0.369478	-2.5	0.778018	Relaxed
FBgn0028984	CG18525	Spn88Ea	88E3-88E3	3R	0	0	1	nottissuespesific	0	0	0	1	2	3379	1281	48.259	1.84984	0.87808	0.0306022	0.0122399	0.107143	0.114239	0.64	0.322218	Constrained	0.0365252	0.0134639	0.132653	0.101497	0.852273	0.347815	Constrained
FBgn0028986	CG9334	Spn38F	38F1-38F2	2L	0	5	1	AG	1	1	0	1	2	1365	1110	59.595	0	0.999264	0.111738	0.108033	0.128049	0.843688	-0.346154	1	Relaxed	0.107223	0.108033	0.103659	1.0422	0.673077	0.429074	Relaxed
FBgn0028987	CG8137	Spn28F	28F5-28F5	2L	0	4	1	AG	1	1	0	0	1	1387	1125	56.597	0.994594	0.999147	0.0618673	0.0651289	0.0460526	1.41423	0.829023	0.00281094	Positive	0.0731159	0.0746269	0.0657895	1.13433	0.836364	0.0389524	Positive
FBgn0028988	CG9456	Spn42Dd	42D6-42D6	2R	0	unresolved	1	AG	1	1	0	1	1	1594	1116	51.657	0.108464	0.966311	0.0289532	0.0138504	0.0909091	0.152355	-2.37778	0.248955	Constrained	0.0289532	0.0138504	0.0909091	0.152355	-11.8	0.0341557	Constrained
FBgn0029804	CG3097	CG3097	5B8-5C2	X	1	0	1	other	0	0	0	0	1	4926	1335	47.022	5.42506	0.924264	0.0158878	0.00933489	0.0422535	0.220926	0.539773	0.52975	Constrained	0	0	0		na	na	KaKs cannot compute
FBgn0030103	CG12665	Obp8a	8D1-8D1	X	1	0	1	AG	1	0	1	0	1	824	489	56.579	2.98378	0.956968	0.020202	0.00325733	0.0786517	0.0414146	-4.6	0.393074	Constrained	0.0353535	0.00651466	0.134831	0.048317	1	1	Constrained
FBgn0030222	CG9806	CG9806	9D4-9D4	X	1	3	1	AG	1	0	1	0	1	3388	2733	51.706	0.994594	0.99914	0.0368834	0.0202781	0.10158	0.199627	-0.631868	0.462723	Constrained	0.0382665	0.0191194	0.112867	0.169397	-0.683502	0.71038	Constrained
FBgn0030223	CG2111	CG2111	9E1-9E1	X	1	3	1	AG	1	0	1	0	1	2992	2793	52.283	7.59508	0.995781	0.172164	0.15237	0.251701	0.605363	0.897222	1.94e-07	Positive	0.176683	0.152935	0.272109	0.562034	0.822878	0.043648	Positive
FBgn0030245	CG1637	CG1637	9F5-9F7	X	1	0	1	nottissuespesific	0	0	0	0	5	7300	1350	49.166	0.813759	0.73582	0.0172884	0.00896861	0.0531401	0.168773	0.3125	0.867812	Constrained	0	0	0		na	na	KaKs cannot compute
FBgn0030362	CG1803	regucalcin	11A1-11A1	X	1	0	1	other	0	0	0	0	4	4999	957	37.916	5.60589	0.969627	0.0192555	0.00974026	0.0552147	0.176407	0.779412	0.247308	Constrained	0.0269576	0.00974026	0.0920245	0.105844	0.375	1	Constrained
FBgn0030545	CG11590	CG11590	12E3-12E3	X	1	0	1	AG	1	0	0	0	1	730	594	42.89	4.43046	0.964753	0.0540541	0.0514139	0.0652174	0.788346	0.584615	0.456427	Relaxed	0	0	0		na	na	KaKs cannot compute
FBgn0030589	CG9519	CG9519	12F6-12F6	X	1	0	1	AG	1	0	0	0	1	2034	1866	50.808	3.25503	0.987262	0.339345	0.340815	0.333333	1.02244	0.896972	5.11e-17	Positive	0.305945	0.302577	0.319728	0.946358	0.899573	3.45e-05	Positive
FBgn0030623	CG15031	PPYR1	13B3-13B3	X	1	3	1	Testis	1	0	0	0	1	1055	927	50.262	2.35086	0.998097	0.113874	0.112211	0.120253	0.933125	0.779412	0.0080287	Positive	0.133508	0.127063	0.158228	0.803036	0.860853	0.0625771	Relaxed
FBgn0030643	CG15641	CG15641	13C4-13C4	X	1	1	1	AG	1	0	0	0	1	413	366	37.155	0.723341	0.998521	0.109215	0.117391	0.0793651	1.47913	0.907407	0.0480977	Positive	0.112628	0.117391	0.0952381	1.23261	1	0.0436809	Positive
FBgn0030828	CG5162	CG5162	15F4-15F4	X	1	0	1	AG	1	0	0	0	2	2062	1233	48.213	1.62752	0.985821	0.044335	0.0415617	0.0542986	0.765428	0.987013	6.16e-08	Positive	0.0453202	0.0415617	0.0588235	0.706549	1	0.0341557	Positive
FBgn0030932	CG6461	Ggt-1	17C1-17C1	X	1	0	1	AG	1	0	0	0	2	6639	1737	41.736	3.98735	0.954755	0.059691	0.045658	0.110749	0.412265	0.936508	1.38e-09	Positive	0.0639045	0.0465533	0.127036	0.366458	0.802632	0.043648	Positive
FBgn0031276	CG12506	CG12506	21E2-21E2	2L	0	3	1	Testis	1	0	0	0	1	471	321	28.825	1.05548	0.997786	0.0503597	0.0377358	0.0909091	0.415094	-0.3125	0.979337	Relaxed	0.0467626	0.0330189	0.0909091	0.363208	-0.0714286	1	Relaxed
FBgn0031412	CG16995	CG16995	22E1-22E1	2L	0	0	0	other	0	0	0	0	1	925	438	54.429	1.64185	0.92707	0.0113314	0.0102389	0.0166667	0.614334	0.380952	1	Relaxed	0.0141643	0.0102389	0.0333333	0.307167	-0.5	1	Relaxed
FBgn0031468	CG2975	CG2975	23B4-23B4	2L	0	0	1	AG	1	0	0	0	1	2515	1155	51.827	2.22823	0.980826	0.0230769	0.017663	0.045977	0.384171	0.214403	1	Relaxed	0.0285714	0.017663	0.0747126	0.236413	-0.363636	0.946475	Constrained
FBgn0031617	CG15635	CG15635	25A2-25A2	2L	0	4	1	AG	1	0	0	0	1	3591	3408	44.05	1.75913	0.998083	0.103048	0.109522	0.084507	1.29601	0.206803	0.612885	Relaxed	0.0937707	0.0943228	0.0921895	1.02314	0.0565933	1	Relaxed
FBgn0031741	CG11034	CG11034	25F5-25F5	2L	0	0	1	other	0	0	1	0	3	3669	255	46.82	1.52458	0.92628	0.022677	0.00947867	0.081571	0.116202	-0.145963	1	Constrained	0.0243363	0.0115098	0.081571	0.141102	-0.0890756	1	Constrained
FBgn0031746	CG9029	CG9029	26A1-26A1	2L	0	0	1	AG	1	0	0	1	2	608	366	48.405	1.52458	0.998827	0.0539683	0.0539419	0.0540541	0.997925	0.350427	0.979337	Relaxed	0.0539683	0.0539419	0.0540541	0.997925	0.630769	0.794569	Relaxed
FBgn0032008	CG14277	CG14277	28F5-28F5	2L	0	0	1	other	0	0	0	0	2	941	507	43.776	3.2837	0.97015	0.0320988	0.0149701	0.112676	0.132859	0.717647	0.520455	Constrained	0.037037	0.0149701	0.140845	0.106287	-0.428571	0.986824	Constrained
FBgn0032080	CG9525	CG9525	29F5-29F6	2L	0	unresolved	1	AG	1	0	0	0	2	3100	1977	56.183	4.2219	0.998434	0.0534449	0.0441065	0.105042	0.419894	-0.116269	0.992326	Relaxed	0.0553767	0.0448669	0.113445	0.395494	0.128329	0.989207	Relaxed
FBgn0032122	CG31883	CG31883	30B10-30B10	2L	0	unresolved	1	AG	1	1	0	0	1	1134	984	46.8	4.92555	0.999105	0.088729	0.0932722	0.0722222	1.29146	0.301865	0.692022	Relaxed	0.104317	0.105505	0.1	1.05505	-0.565217	0.936537	Relaxed
FBgn0032192	CG5731	CG5731	31B1-31B1	2L	0	0	1	AG	1	0	0	0	1	2660	1239	54.447	6.5674	0.989564	0.0101937	0.00243605	0.05	0.0487211	0.375	0.915057	Constrained	0.0101937	0.00243605	0.05	0.0487211	-0.555556	1	Constrained
FBgn0032315	CG14069	CG14069	32B4-32B4	2L	0	0	1	Testis	1	1	0	0	2	598	303	43.668	2.93188	0.998308	0.0247934	0.0103627	0.0816327	0.126943	-3	0.468509	Constrained	0.0330579	0.015544	0.102041	0.152332	-1.5	0.94729	Constrained
FBgn0032331	CG14913	CG14913	32C1-32C1	2L	0	0	0	AG	1	0	0	0	1	1784	1497	60.512	3.36239	0.965622	0.0318258	0.0272727	0.0539216	0.505785	0.719907	0.0305442	Positive	0.038526	0.0292929	0.0833333	0.351515	0.639257	0.186769	Relaxed
FBgn0032774	CG17549	CG17549	37D4-37D4	2L	0	0	1	nottissuespesific	0	0	0	0	5	3026	786	47.45	0	0.710848	0.0220994	0.00713013	0.0736196	0.0968509	-0.125	1	Constrained	0.0207182	0.00534759	0.0736196	0.0726381	-0.5	1	Constrained
FBgn0032834	CG13965	CG13965	38A8-38A8	2L	0	unresolved	1	AG	1	0	0	0	1	595	399	53.644	0.23455	0.996583	0.0414201	0.037594	0.0555556	0.676692	0.745455	0.322218	Relaxed	0.0473373	0.037594	0.0833333	0.451128	0.6	0.80328	Relaxed
FBgn0032843	CG10730	CG10730	38B2-38B2	2L	0	2	1	AG	1	0	0	0	1	2115	1932	51.99	0.586375	0.992367	0.047651	0.0369181	0.102459	0.360321	0.619565	0.0952961	Relaxed	0	0	0		na	na	KaKs cannot compute
FBgn0032853	CG10651	CG10651	38C2-38C2	2L	0	1	1	AG	1	0	0	0	2	1169	948	55.875	0.117275	0.999093	0.0323887	0.0241158	0.0756303	0.318864	0.266667	0.992326	Relaxed	0	0	0		na	na	KaKs cannot compute
FBgn0032868	CG17472	CG17472	38D1-38D1	2L	0	5	1	AG	1	1	0	0	1	653	477	54.98	0.351825	0.999115	0.135734	0.127036	0.185185	0.685993	0.316239	0.957097	Relaxed	0.135734	0.127036	0.185185	0.685993	0.74359	0.481144	Relaxed
FBgn0032964	CG11630	CG11630	40A3-40A3	2L	0	unresolved	1	Testis	1	0	0	0	1	2020	1893	58.225	0	0.993384	0.0285909	0.017284	0.0826772	0.209053	0.444444	0.823109	Constrained	0	0	0		na	na	KaKs cannot compute
FBgn0033115	CG9460	Spn42De	42D6-42D6	2R	0	1	1	AG	1	0	0	0	2	2711	1212	50.101	0.108464	0.983656	0.0519751	0.0307692	0.142857	0.215385	-2.05303	0.105059	Constrained	0.0550936	0.0333333	0.148352	0.224691	-0.846154	0.660558	Constrained
FBgn0033145	CG12828	CG12828	42F3-42F3	2R	0	0	1	AG	1	0	0	0	1	504	291	37.673	0.433857	0.99863	0.0553191	0.0408163	0.128205	0.318367	na	na	eMKT cannot compute	0.0595745	0.0408163	0.153846	0.265306	na	na	eMKT cannot compute
FBgn0033164	CG11112	CG11112	43B2-43B2	2R	0	4	1	AG	1	0	0	0	1	740	591	61.918	0.759249	0.998293	0.0737527	0.0666667	0.112676	0.591667	0.230769	0.992326	Relaxed	0.0737527	0.0666667	0.112676	0.591667	-0.0769231	1	Relaxed
FBgn0033165	CG11113	CG11113	43B2-43B2	2R	0	4	1	AG	1	0	0	0	1	506	414	59.998	0.759249	0.996816	0.0315457	0.0265152	0.0566038	0.468434	0.732143	0.520455	Relaxed	0.0378549	0.0265152	0.0943396	0.281061	1	0.829427	Relaxed
FBgn0033167	CG1701	CG1701	43B2-43B2	2R	0	4	1	AG	1	0	0	0	2	1015	402	61.989	0.759249	0.999135	0.0453074	0.0384615	0.0816327	0.471154	0	1	Relaxed	0.0485437	0.0423077	0.0816327	0.518269	0.454545	0.936537	Relaxed
FBgn0033572	CG12943	polyph	47C6-47C6	2R	0	0	1	Testis	1	0	0	1	2	1994	1380	54.595	4.33857	0.998415	0.0236794	0.0147727	0.059633	0.247727	0.787879	0.0524508	Constrained	0.0218579	0.0147727	0.0504587	0.292769	0.830769	0.118652	Relaxed
FBgn0033774	CG12374	CG12374	49C3-49C3	2R	0	0	1	other	0	0	1	0	1	1713	1266	42.428	8.46021	0.985849	0.00793651	0.00363636	0.0273224	0.133091	0.784946	0.3597	Constrained	0.00992064	0.00363636	0.0382514	0.0950649	0.416667	0.963786	Constrained
FBgn0033777	CG17574	CG17574	49D4-49D6	2R	0	0	1	nottissuespesific	0	0	0	0	12	20066	507	58.254	1.5185	0.872664	0.0175439	0.0110193	0.0430108	0.256198	-0.4	0.963003	Constrained	0.0219298	0.0137741	0.0537634	0.256198	na	na	eMKT cannot compute
FBgn0033799	CG4604	GLaz	49F4-49F4	2R	0	0	1	nottissuespesific	0	0	0	0	6	4074	636	51.423	1.08464	0.799767	0.0176471	0.00243902	0.08	0.0304878	-1.46154	0.915057	Constrained	0.0196078	0.00243902	0.09	0.0271003	-4.4	0.695603	Constrained
FBgn0033875	CG6357	CG6357	50C6-50C6	2R	0	unresolved	1	nottissuespesific	0	0	0	0	1	1691	1317	54.576	3.57932	0.667439	0.090998	0.08	0.156463	0.511304	0.2	0.886812	Relaxed	0.092955	0.08	0.170068	0.4704	0.123377	1	Relaxed
FBgn0033942	CG10112	Cpr51A	51A6-51A6	2R	0	0	1	other	1	0	0	0	1	2653	432	41.423	2.06082	0.949103	0.0474777	0.04947	0.037037	1.33569	1	0.00327402	Positive	0.0504451	0.04947	0.0555556	0.890459	0.928571	0.0953193	Relaxed
FBgn0033999	CG8093	CG8093	51E7-51E7	2R	0	0	1	other	0	0	0	0	2	1627	1194	54.262	1.30157	0.989175	0.0207684	0.00904393	0.0687831	0.131485	0.714286	0.322218	Constrained	0.0249221	0.00904393	0.0899471	0.100547	0.132653	1	Constrained
FBgn0034010	CG8157	CG8157	51F6-51F6	2R	0	unresolved	1	other	0	0	0	0	2	884	339	31.717	3.36239	0.977865	0.1	0.0844444	0.146667	0.575758	0.549708	0.52975	Relaxed	0.1	0.08	0.16	0.5	-0.111111	1	Relaxed
FBgn0034152	CG8626	Acp53C14a	53D5-53D5	2R	0	2	1	AG	1	1	0	0	2	757	363	50.813	3.57932	0.999004	0.0141844	0.00425532	0.0638298	0.0666667	-1.5	0.886812	Constrained	0.0177305	0.00425532	0.0851064	0.05	-2	0.91138	Constrained
FBgn0034153	CG15616	Acp53C14b	53D6-53D6	2R	0	2	1	AG	1	1	0	0	2	646	396	52.53	3.57932	0.9989	0.0320513	0.0310078	0.037037	0.837209	0.9	0.182148	Relaxed	0.0384615	0.0348837	0.0555556	0.627907	1	0.0908458	Relaxed
FBgn0034154	CG5267	CG5267	53D6-53D6	2R	0	unresolved	1	AG	1	1	0	0	1	751	603	59.649	3.57932	0.990924	0.0379147	0.0257143	0.0972222	0.26449	0.675926	0.456427	Constrained	0.042654	0.0285714	0.111111	0.257143	0.733333	0.618923	Relaxed
FBgn0034162	CG6426	CG6426	53D14-53D14	2R	0	0	1	other	1	0	0	0	1	2450	483	45.416	2.16928	0.929541	0.146214	0.136076	0.19403	0.701315	0.913621	0.0289061	Positive	0.154047	0.139241	0.223881	0.621941	na	na	eMKT cannot compute
FBgn0034195	CG10956	Spn53F	53F12-53F12	2R	0	3	1	AG	1	0	0	0	1	1340	1137	56.961	2.92853	0.993328	0.0299335	0.0227577	0.0645161	0.352744	0.0271493	1	Relaxed	0.0332594	0.0254351	0.0709677	0.358403	0.163743	1	Relaxed
FBgn0034221	CG10764	CG10764	54B16-54B16	2R	0	unresolved	1	Testis	1	0	1	0	1	2331	1569	58.186	2.82007	0.934343	0.130573	0.127184	0.146018	0.871021	0.370229	0.540352	Relaxed	0.129777	0.125243	0.150442	0.832496	0.363049	0.71038	Relaxed
FBgn0034229	CG4847	CG4847	54C1-54C1	2R	0	0	1	AG	1	0	1	0	4	2343	1170	48.559	2.82007	0.979414	0.0278578	0.0134474	0.0807175	0.166599	0.397129	0.721122	Constrained	0.0288184	0.0146699	0.0807175	0.181744	0.590909	0.71038	Constrained
FBgn0034277	CG6370	OstDelta	54E8-54E8	2R	0	0	1	nottissuespesific	0	0	0	0	2	2497	1899	48.561	2.38621	0.835369	0.015852	0.00584795	0.0536278	0.109047	-0.165714	1	Constrained	0.0211361	0.00668338	0.0757098	0.0882762	-0.3125	1	Constrained
FBgn0034415	CG15116	CG15116	56B2-56B2	2R	0	1	1	AG	1	0	0	0	1	694	579	57.744	4.12164	0.999232	0.0288248	0.0163043	0.0843373	0.193323	-0.231481	1	Constrained	0.0310421	0.013587	0.108434	0.125302	-0.5	0.986824	Constrained
FBgn0034417	CG15117	CG15117	56B5-56B5	2R	0	0	1	AG	1	0	0	0	6	7070	1869	50.766	5.64014	0.978572	0.0162805	0.00462606	0.0666667	0.0693909	0.277778	0.861041	Constrained	0.0162805	0.00462606	0.0666667	0.0693909	0.54023	0.71038	Constrained
FBgn0034435	CG9975	fest	56D1-56D1	2R	0	0	1	Testis	1	0	0	0	2	3946	1539	39.324	4.2301	0.998559	0.0134281	0.00601202	0.0410448	0.146475	0.738095	0.276255	Constrained	0.0150079	0.00601202	0.0485075	0.12394	0.490196	0.829427	Constrained
FBgn0034471	CG8462	Obp56e	56E2-56E2	2R	0	0	1	other	0	0	0	0	2	588	393	47.612	1.30157	0.98986	0.0311526	0.0232558	0.0634921	0.366279	0.6	0.917072	Relaxed	0.0311526	0.0232558	0.0634921	0.366279	0.666667	0.906919	Relaxed
FBgn0034474	CG13873	Obp56g	56E3-56E3	2R	0	0	1	other	0	0	0	0	2	560	396	45.206	0.433857	0.982637	0.0348101	0.0230769	0.0892857	0.258462	0.545455	0.746223	Constrained	0.0348101	0.0230769	0.0892857	0.258462	0.722222	0.741046	Relaxed
FBgn0034499	CG9036	Cpr56F	56F16-56F16	2R	0	0	1	Testis	1	0	0	0	1	3575	651	50.195	4.5555	0.940053	0.016791	0.00236407	0.0707965	0.0333924	-0.714286	1	Constrained	0.0186567	0.00472813	0.0707965	0.0667849	-1.85714	0.764539	Constrained
FBgn0034512	CG18067	Bbd	57A5-57A5	2R	0	0	1	nottissuespesific	0	1	0	0	2	1591	735	51.509	3.79625	0.819314	0.0222985	0.0147059	0.0560748	0.262255	0.228571	0.992326	Constrained	0.0308748	0.0189076	0.0841121	0.22479	0.428571	0.986824	Constrained
FBgn0034638	CG10433	CG10433	57F3-57F3	2R	0	0	1	nottissuespesific	0	1	0	1	3	2450	381	39.342	6.07399	0.775237	0.00986842	0.00408163	0.0338983	0.120408	-0.4	1	Constrained	0.00986842	0.00408163	0.0338983	0.120408	-5	0.848525	Constrained
FBgn0034666	CG9294	CG9294	58A3-58A3	2R	0	0	1	Testis	1	0	1	0	1	1170	1056	59.107	2.49468	0.99615	0.0290023	0.00872093	0.109195	0.0798654	-4.44667	0.0151302	Constrained	0.0301624	0.0101744	0.109195	0.0931763	-3.17582	0.12134	Constrained
FBgn0034709	CG3074	Swim	58C7-58D1	2R	0	0	1	nottissuespesific	0	0	0	1	2	12855	1293	38.743	0.623033	0.749864	0.0193611	0.0131579	0.0456853	0.288012	0.840909	0.0289061	Positive	0.0203291	0.0131579	0.0507614	0.259211	0.808612	0.155531	Relaxed
FBgn0034753	CG2852	CG2852	58F3-58F3	2R	0	0	1	nottissuespesific	0	0	0	0	2	1699	615	30.999	1.62696	0.862558	0.00990099	0.00249377	0.0384615	0.0648379	0.2	1	Constrained	0.0118812	0.00249377	0.0480769	0.0518703	1	1	Constrained
FBgn0035042	CG3640	CG3640	60D10-60D10	2R	0	2	1	AG	1	0	0	0	1	1069	888	48.803	2.38621	0.999293	0.034188	0.0262697	0.0687023	0.38237	0.0181818	1	Relaxed	0.0327635	0.0262697	0.0610687	0.430166	-0.142857	1	Relaxed
FBgn0035216	CG9168	CG9168	62A1-62A1	3L	0	unresolved	1	AG	1	0	0	0	1	2033	1944	58.07	3.66897	0.99923	0.0348584	0.0215146	0.106977	0.201115	-0.613333	0.468509	Constrained	0.0392157	0.0215146	0.134884	0.159505	-0.682	0.5409	Constrained
FBgn0035372	CG12093	CG12093	62F3-62F3	3L	0	0	1	nottissuespesific	0	0	0	0	1	1448	1140	53.621	5.46884	0.769953	0.0429989	0.0341064	0.0804598	0.423894	0.216	0.94059	Relaxed	0.0418964	0.0327422	0.0804598	0.406938	0	1	Relaxed
FBgn0035455	CG10862	CG10862	63E6-63E6	3L	0	unresolved	1	Testis	1	0	0	0	1	1367	1062	61.247	1.10761	0.998102	0.107223	0.1	0.131068	0.762963	0.444118	0.52975	Relaxed	0.111738	0.102941	0.140777	0.731237	-0.657143	0.989207	Relaxed
FBgn0035630	CG10576	CG10576	64E6-64E6	3L	0	0	0	nottissuespesific	0	0	0	0	3	3740	1173	44.686	2.35368	0.694464	0.012685	0.00130719	0.0607735	0.0215092	-2.14286	0.727968	Constrained	0.0137421	0.00261438	0.0607735	0.0430184	0.388889	1	Constrained
FBgn0035673	CG6602	CG6602	65A5-65A5	3L	0	0	1	other	0	0	0	0	1	1401	1308	60.169	0.899936	0.979421	0.0233236	0.0131894	0.0666667	0.197842	-0.883523	0.540352	Constrained	0.0272109	0.0191847	0.0615385	0.311751	-0.9375	0.610962	Relaxed
FBgn0035933	CG13309	CG13309	66D15-66D15	3L	0	1	1	other	0	0	0	0	1	871	687	69.61	2.63058	0.975653	0.0422535	0.0290828	0.0909091	0.319911	0.576923	0.382342	Relaxed	0.0457746	0.033557	0.0909091	0.369128	0.528571	0.682473	Relaxed
FBgn0036072	CG6628	CG6628	67D9-67D9	3L	0	0	1	Testis	1	0	0	0	1	1215	831	58.501	2.90749	0.999135	0.0257967	0.0148699	0.0743802	0.199917	-1.3125	0.448358	Constrained	0.0288316	0.0204461	0.0661157	0.309247	-0.363636	1	Relaxed
FBgn0036091	CG18628	CG18628	67E5-67E5	3L	0	0	1	Testis	1	0	0	0	1	397	189	27.682	3.46129	0.984707	0.038961	0.00806452	0.166667	0.0483871	-4	0.793814	Constrained	0.038961	0.00806452	0.166667	0.0483871	na	na	eMKT cannot compute
FBgn0036110	CG18348	Cpr67Fb	67F1-67F1	3L	0	0	1	other	0	1	0	0	1	521	366	40.059	3.53052	0.939525	0.0198676	0.0125523	0.047619	0.263598	0.333333	1	Constrained	0.0198676	0.0083682	0.0634921	0.131799	-0.5	1	Constrained
FBgn0036154	CG6168	CG6168	68C2-68C2	3L	0	0	0	AG	1	0	0	1	2	2078	1026	61.876	3.04594	0.998979	0.0320197	0.0225225	0.0753425	0.298935	0.108108	1	Relaxed	0.0381773	0.024024	0.10274	0.233834	-0.09375	1	Constrained
FBgn0036158	CG6149	CG6149	68C8-68C8	3L	0	0	0	AG	1	0	0	0	1	782	702	55.426	3.18439	0.999364	0.0285205	0.020316	0.059322	0.34247	0.688889	0.282102	Relaxed	0.0338681	0.020316	0.0847458	0.239729	0.707602	0.403944	Constrained
FBgn0036186	CG6071	CG6071	68D1-68D1	3L	0	unresolved	1	AG	1	0	1	0	1	3128	2886	57.265	3.48205	0.998758	0.151396	0.139186	0.205189	0.678333	0.512625	0.0222763	Positive	0.157068	0.145075	0.209906	0.691144	0.543077	0.116413	Relaxed
FBgn0036459	CG3349	CG3349	71A4-71A4	3L	0	0	0	AG	1	1	0	0	1	2813	2298	55.653	0.346129	0.997285	0.062933	0.0571429	0.101322	0.563975	0.320252	0.622188	Relaxed	0.0687067	0.061794	0.114537	0.539509	0.567937	0.364501	Relaxed
FBgn0036495	CG33259	CG33259	71C4-71C4	3L	0	unresolved	1	AG	1	0	0	0	1	436	357	47.113	1.66142	0.99878	0.0313589	0.021097	0.08	0.263713	-1.62857	0.540352	Constrained	0.0313589	0.021097	0.08	0.263713	-1.13333	0.94729	Relaxed
FBgn0036527	CG7304	CG7304	71F1-71F1	3L	0	3	0	AG	1	0	0	0	1	1751	1689	58.248	1.52297	0.999204	0.0381098	0.0276243	0.0884956	0.312155	-0.506173	0.665855	Relaxed	0.0411585	0.0276243	0.106195	0.260129	-0.485714	0.785599	Relaxed
FBgn0036528	CG7579	CG7579	71F1-71F1	3L	0	3	0	AG	1	0	0	0	1	1813	1494	59.907	1.52297	0.999282	0.0395189	0.0322917	0.0735294	0.439167	0.274194	0.827509	Relaxed	0.0412371	0.034375	0.0735294	0.4675	0.431818	0.71038	Relaxed
FBgn0036793	CG4174	CG4174	75D3-75D4	3L	0	0	0	AG	1	0	0	0	3	17794	1419	55.847	1.31529	0.964899	0.0353902	0.0238871	0.0939227	0.254327	-0.334711	0.819812	Constrained	0.03902	0.0260586	0.104972	0.248243	-0.286458	1	Constrained
FBgn0036795	CG18233	CG18233	75D3-75D4	3L	0	0	1	AG	1	0	0	0	1	1878	1545	57.73	1.31529	0.999194	0.038206	0.034585	0.0572917	0.603665	0.395604	0.622188	Relaxed	0.0398671	0.0355731	0.0625	0.56917	-0.416667	0.936537	Relaxed
FBgn0036796	CG18231	CG18231	75D4-75D4	3L	0	0	0	AG	1	0	0	0	1	2051	1410	57.943	0.484581	0.999184	0.0471785	0.0358696	0.111801	0.320833	-0.390909	0.736525	Relaxed	0.0582794	0.0434783	0.142857	0.304348	-0.341667	0.885948	Relaxed
FBgn0036837	CG18135	CG18135	75F2-75F2	3L	0	0	1	nottissuespesific	0	0	0	0	5	8258	1947	49.617	2.146	0.834098	0.0114379	0.00273785	0.0453333	0.0603938	-1.125	0.661865	Constrained	0.0125272	0.00273785	0.0506667	0.0540365	-0.484375	0.989207	Constrained
FBgn0036969	CG6663	Spn77Bb	77B4-77B4	3L	0	4	1	AG	1	0	0	0	1	1407	1086	62.262	1.38452	0.998856	0.134033	0.142442	0.1	1.42442	0.335034	0.696965	Relaxed	0	0	0		na	na	KaKs cannot compute
FBgn0036970	CG6289	Spn77Bc	77B4-77B4	3L	0	4	1	AG	1	1	0	0	2	1686	1248	60.726	1.38452	0.999068	0.0585859	0.0592686	0.0558376	1.06145	0.381459	0.677717	Relaxed	0	0	0		na	na	KaKs cannot compute
FBgn0037036	CG10586	Sems	78A1-78A1	3L	0	unresolved	1	AG	1	1	1	0	1	996	825	60.851	0.138452	0.999278	0.0417288	0.0299065	0.0882353	0.338941	-0.125	1	Relaxed	0.0372578	0.0280374	0.0735294	0.381308	0.809524	0.438249	Relaxed
FBgn0037038	CG11037	CG11037	78A1-78A1	3L	0	3	1	AG	1	1	1	0	1	989	876	57.964	0.138452	0.999227	0.0350631	0.0124555	0.119205	0.104488	-1.57143	0.696965	Constrained	0.0336606	0.0124555	0.112583	0.110634	-1.42857	0.757933	Constrained
FBgn0037039	CG10587	CG10587	78A1-78A1	3L	0	unresolved	1	AG	1	0	1	0	3	1019	867	57.118	0.138452	0.999049	0.0402299	0.0214286	0.117647	0.182143	-2.11111	0.589212	Constrained	0.0402299	0.0214286	0.117647	0.182143	0.333333	1	Constrained
FBgn0037204	CG11131	CG11131	80B2-80B2	3L	0	0	1	AG	1	0	0	0	2	1519	687	40.134	0.0692259	0.986051	0.0357143	0.0142518	0.100719	0.1415	-4.83333	0.315544	Constrained	0	0	0		na	na	KaKs cannot compute
FBgn0037433	CG17919	CG17919	83E4-83E4	3R	0	0	1	nottissuespesific	0	0	0	0	1	1059	606	40.716	0.217628	0.874748	0.0390947	0.0179949	0.123711	0.145458	-0.714286	0.93063	Constrained	0.0288066	0.0128535	0.0927835	0.138532	na	na	eMKT cannot compute
FBgn0037498	CG10029	CG10029	84D3-84D3	3R	0	0	1	AG	1	0	0	0	1	1484	1230	56.773	0	0.999246	0.0368809	0.0240506	0.100629	0.239003	-0.403509	1	Constrained	0.032666	0.021519	0.0880503	0.244394	-1.47059	0.71038	Constrained
FBgn0037650	CG11977	CG11977	85C1-85C1	3R	0	unresolved	1	AG	1	0	0	0	1	982	822	56.2	2.17628	0.998017	0.0572755	0.0441989	0.126214	0.350191	0.729167	0.398587	Relaxed	0.0572755	0.0441989	0.126214	0.350191	0.759259	0.275065	Relaxed
FBgn0037664	CG8420	CG8420	85D2-85D4	3R	0	0	1	AG	1	0	0	0	2	4783	660	45.574	1.30577	0.991945	0.0132812	0.00391007	0.0505837	0.077299	-3.64286	0.115011	Constrained	0.0109375	0.00195503	0.0466926	0.0418703	-2.23077	0.678009	Constrained
FBgn0037879	CG5106	scpr-C	86D8-86D8	3R	0	0	1	Testis	1	0	0	0	2	1162	786	45.417	0.870513	0.996626	0.011254	0.00790514	0.0258621	0.305665	0.8125	0.412136	Relaxed	0	0	0		na	na	KaKs cannot compute
FBgn0037888	CG17210	scpr-B	86D8-86D8	3R	0	0	1	Testis	1	0	0	0	1	951	786	45.58	0.870513	0.999137	0.00645161	0.0019802	0.026087	0.0759076	-0.5	1	Constrained	0	0	0		na	na	KaKs cannot compute
FBgn0037889	CG5207	scpr-A	86D8-86D8	3R	0	0	1	Testis	1	0	0	0	1	938	792	46.015	0.870513	0.998654	0.0142857	0.00782779	0.0420168	0.186301	0.25	1	Constrained	0	0	0		na	na	KaKs cannot compute
FBgn0038014	CG10041	CG10041	87B7-87B7	3R	0	0	1	AG	1	0	1	0	1	1289	861	60.105	1.74103	0.999002	0.0486322	0.0301318	0.125984	0.239171	-0.0909091	1	Constrained	0.0455927	0.0301318	0.110236	0.273339	-0.75	0.902133	Relaxed
FBgn0038067	CG11598	CG11598	87C3-87C3	3R	0	unresolved	1	AG	1	1	0	0	1	1367	1164	57.968	2.50273	0.998252	0.0418006	0.0251323	0.112994	0.222421	0.00584795	1	Constrained	0.0439443	0.0251323	0.124294	0.202201	-11.7368	0.0106337	Constrained
FBgn0038068	CG11600	CG11600	87C3-87C3	3R	0	unresolved	1	AG	1	0	0	0	1	1437	1218	53.627	2.50273	0.998996	0.0438871	0.0363409	0.081761	0.444477	0.551724	0.411215	Relaxed	0.0480669	0.037594	0.100629	0.37359	-0.2	1	Relaxed
FBgn0038069	CG11608	CG11608	87C3-87C3	3R	0	unresolved	1	AG	1	0	0	0	1	1553	1290	59.997	2.50273	0.999287	0.0470127	0.0346476	0.103261	0.335534	0.0827586	1	Relaxed	0.0538688	0.0394265	0.119565	0.329749	0.2	1	Relaxed
FBgn0038173	CG9345	Adgf-C	87F12-87F12	3R	0	0	1	AG	1	0	0	0	1	2373	1518	53.08	0.870513	0.946318	0.0175879	0.00419727	0.0705394	0.0595025	0.114583	1	Constrained	0.0217755	0.00524659	0.0871369	0.0602109	-0.05	1	Constrained
FBgn0038198	CG3153	Npc2b	88A8-88A8	3R	0	0	1	other	0	0	0	0	2	2909	477	41.608	3.26442	0.93763	0.0209424	0.00638978	0.0869565	0.0734824	-1.45455	0.728765	Constrained	0.0183246	0.00638978	0.0724638	0.0881789	-0.428571	1	Constrained
FBgn0038658	CG14292	CG14292	91D4-91D4	3R	0	0	1	other	0	1	0	0	1	723	504	49.63	8.92276	0.976504	0.0278422	0.0154321	0.0654206	0.235891	0.533333	0.757677	Constrained	0.025522	0.0154321	0.0560748	0.275206	0.733333	0.742833	Relaxed
FBgn0038809	CG16953	CG16953	92F2-92F2	3R	0	0	1	nottissuespesific	0	0	0	0	1	4064	1719	53.817	0.652885	0.671478	0.0231904	0.010772	0.0679612	0.158502	-0.666667	0.620746	Constrained	0.0288124	0.0143627	0.0809061	0.177522	-0.171875	1	Constrained
FBgn0038829	CG17271	CG17271	93A1-93A1	3R	0	0	1	nottissuespesific	0	0	0	0	2	2720	810	41.986	1.30577	0.829808	0.0136778	0.00179533	0.0792079	0.0226661	-9.66667	0.203765	Constrained	0.0136778	0.00179533	0.0792079	0.0226661	-71	0.0317067	Constrained
FBgn0038918	CG6690	Qsox3	93F14-93F14	3R	0	3	1	AG	1	1	0	0	1	1776	1686	59.008	0.899936	0.999246	0.0449011	0.0386385	0.0748899	0.515937	0.707672	0.021446	Positive	0.0525114	0.0432383	0.0969163	0.44614	0.531915	0.347815	Relaxed
FBgn0038919	CG17843	Qsox2	93F14-93F14	3R	0	0	1	AG	1	0	0	0	1	1800	1656	58.549	3.48205	0.996374	0.0241245	0.014437	0.0650407	0.221968	-0.178947	1	Constrained	0.0264591	0.0163619	0.0691057	0.236766	0	1	Constrained
FBgn0039098	CG13822	GILT3	95A7-95A7	3R	0	0	1	nottissuespesific	0	0	0	0	1	1064	648	52.017	2.93798	0.859897	0.039604	0.026764	0.0957447	0.279535	0.181818	1	Relaxed	0	0	0		na	na	KaKs cannot compute
FBgn0039378	CG5878	alpha4GT2	96F3-96F3	3R	0	unresolved	0	AG	1	0	0	0	1	10649	1185	62.022	2.17628	0.999239	0.0390295	0.0312907	0.0718232	0.435663	0.370495	0.625266	Relaxed	0.0443038	0.0338983	0.0883978	0.383475	0.516484	0.610065	Relaxed
FBgn0039521	CG5402	CG5402	98A3-98A3	3R	0	unresolved	1	AG	1	0	0	0	1	867	462	54.617	2.50273	0.995046	0.0666667	0.0491803	0.129412	0.38003	-0.833333	0.620746	Relaxed	0.0846154	0.0590164	0.176471	0.334426	-1.5	0.71038	Relaxed
FBgn0039562	CG5520	Gp93	98B6-98B6	3R	0	0	1	nottissuespesific	0	0	0	0	1	3441	2361	33.49	4.89664	0.897011	0.0124932	0.00530856	0.0449102	0.118204	0.430804	0.612885	Constrained	0.0141228	0.00597213	0.0508982	0.117335	0.589372	0.618923	Constrained
FBgn0039568	CG4815	CG4815	98B7-98B7	3R	0	0	1	AG	1	0	1	0	1	1053	795	59.912	1.41458	0.990854	0.0503145	0.046332	0.0677966	0.683398	0.717949	0.0807777	Relaxed	0.0518868	0.046332	0.0762712	0.607465	0.625	0.678009	Relaxed
FBgn0039596	CG10000	CG10000	98E3-98E3	3R	0	0	0	AG	1	0	0	0	1	3278	1674	53.335	3.15561	0.927703	0.0346687	0.0248092	0.076	0.326436	0.12037	0.978165	Relaxed	0.040832	0.0305344	0.084	0.363504	0.179688	0.986824	Relaxed
FBgn0039597	CG9997	CG9997	98E3-98E3	3R	0	unresolved	1	AG	1	1	1	0	2	1496	990	53.837	3.15561	0.999204	0.0369427	0.0309598	0.0647482	0.478156	0.71875	0.0950212	Relaxed	0.0407643	0.0340557	0.0719424	0.473375	0.848485	0.0649906	Relaxed
FBgn0039598	CG14061	aqrs	98E3-98E3	3R	0	0	1	AG	1	1	1	0	1	1236	1098	55.625	3.15561	0.999229	0.0381944	0.0213675	0.111111	0.192308	0.178947	1	Constrained	0.0358796	0.017094	0.117284	0.145749	0.0952381	1	Constrained
FBgn0039599	CG12558	intr	98E4-98E4	3R	0	1	1	AG	1	1	1	0	1	940	894	57.992	1.74103	0.999327	0.0366714	0.019469	0.104167	0.186903	-2.8756	0.0543842	Constrained	0.0394922	0.019469	0.118056	0.164914	-2.55455	0.145711	Constrained
FBgn0039782	CG15539	CG15539	99F6-99F6	3R	0	unresolved	1	AG	1	0	0	0	3	1991	1527	59.657	0.652885	0.998512	0.0343384	0.0240481	0.0867347	0.27726	-0.19	0.971888	Relaxed	0.0427136	0.0290581	0.112245	0.258881	-0.372742	0.819121	Relaxed
FBgn0040060	CG6457	yip7	65A3-65A3	3L	0	3	1	other	1	0	1	0	1	960	810	42.371	2.46278	0.970598	0.0394161	0.0456274	0.0188679	2.41825	0.982143	1.08e-06	Positive	0.0379562	0.0437262	0.0188679	2.31749	0.979933	0.0002349	Positive
FBgn0040092	CG1652	lectin-46Cb	46B4-46B4	2R	0	0	1	AG	1	1	0	0	1	1091	966	46.624	1.08464	0.997766	0.145912	0.123994	0.224138	0.553202	0.42115	0.696965	Relaxed	0.144654	0.125604	0.212644	0.590678	0.683761	0.716342	Relaxed
FBgn0040093	CG1656	lectin-46Ca	46B4-46B4	2R	0	0	1	AG	1	1	0	0	1	1236	984	47.897	1.08464	0.998568	0.023399	0.0123077	0.0679012	0.181259	-0.145833	1	Constrained	0.0197044	0.0123077	0.0493827	0.249231	0.8	0.438249	Constrained
FBgn0040097	CG17011	lectin-30A	30A6-30A7	2L	0	3	1	AG	1	1	0	0	1	779	669	55.616	1.4073	0.999289	0.0500963	0.0514541	0.0416667	1.2349	0.859532	0.0495625	Positive	0.0539499	0.0559284	0.0416667	1.34228	0.85	0.116413	Relaxed
FBgn0040098	CG17799	lectin-29Ca	29C1-29C1	2L	0	unresolved	1	AG	1	0	0	0	1	792	708	64.26	3.2837	0.999144	0.0791367	0.0706861	0.133333	0.530146	0.470588	0.793814	Relaxed	0.0845324	0.0727651	0.16	0.454782	-4.14286	0.521968	Relaxed
FBgn0040107	CG2826	lectin-21Ca	21E2-21E2	2L	0	0	1	AG	1	0	0	0	1	940	807	57.569	9.04176	0.999087	0.0369775	0.0336449	0.0574713	0.585421	0.861111	0.0313659	Positive	0.0401929	0.0336449	0.0804598	0.418158	0.805556	0.12134	Relaxed
FBgn0040308	CG1274	Jafrac2	63A3-63A3	3L	0	0	1	Testis	1	0	0	1	3	1816	726	46.15	1.17684	0.9121	0.0152801	0.00214592	0.0650407	0.0329936	-2.04762	0.72254	Constrained	0.0186757	0.00214592	0.0813008	0.0263949	-1.5	0.946475	Constrained
FBgn0040341	CG11664	CG11664	1D2-1D2	X	1	unresolved	1	AG	1	0	0	0	1	881	762	57.375	0	0.995044	0.225443	0.207739	0.292308	0.710687	-1.98039	0.751534	Relaxed	0	0	0		na	na	KaKs cannot compute
FBgn0040376	CG13759	AANATL7	3A6-3A6	X	1	0	0	AG	1	0	0	0	4	2866	684	42.494	3.97838	0.996919	0.0283019	0.0159091	0.0888889	0.178977	0.636364	0.465231	Constrained	0.0320755	0.0159091	0.111111	0.143182	-1.85714	0.794569	Constrained
FBgn0040528	CG15864	CG15864	84F6-84F6	3R	0	2	0	AG	1	0	0	0	1	1887	1470	57.101	0.761699	0.997202	0.0499139	0.0341615	0.127551	0.267826	0.040404	1	Constrained	0	0	0		na	na	KaKs cannot compute
FBgn0040628	CG18672	CAH16	100B9-100B9	3R	0	4	0	AG	1	0	0	0	3	1421	852	57.026	0.544071	0.99921	0.0846715	0.0642857	0.176	0.36526	0.592593	0.61853	Relaxed	0.0832117	0.0642857	0.168	0.382653	0.805556	0.71038	Relaxed
FBgn0041180	CG10363	Tep4	37F1-37F1	2L	0	0	1	nottissuespesific	0	0	0	1	4	7945	4488	49.709	0.117275	0.747806	0.0286589	0.0169082	0.0775862	0.217928	-0.157143	0.93063	Constrained	0.0294936	0.0169082	0.0818966	0.206458	0.153989	0.986824	Constrained
FBgn0041621	CG31519	Or82a	82A1-82A1	3R	0	0	1	nottissuespesific	0	0	0	0	1	1473	1155	59.4	0	0.849116	0.0411255	0.0187416	0.135593	0.13822	-0.714286	0.793814	Constrained	0	0	0		na	na	KaKs cannot compute
FBgn0041629	CG1787	Hexo2	8A2-8A2	X	1	0	1	AG	1	0	0	0	1	2827	1866	44.506	1.5185	0.901148	0.0439707	0.0363483	0.072327	0.502554	0.878009	1.26e-06	Positive	0.0473018	0.0363483	0.0880503	0.412812	0.947907	0.000131805	Positive
FBgn0041711	CG9792	yellow-e	87E10-87E10	3R	0	0	1	other	0	0	0	0	1	5744	1590	49.492	0.761699	0.961524	0.018419	0.00491642	0.0664336	0.0740051	-1.5	0.398587	Constrained	0.0214889	0.00491642	0.0804196	0.0611346	-1.3	0.71038	Constrained
FBgn0042182	CG18749	CG18749	84F5-84F6	3R	0	0	1	nottissuespesific	0	0	0	0	2	4000	1473	57.855	0.761699	0.898182	0.043627	0.0299897	0.108911	0.27536	-0.137931	1	Relaxed	0	0	0		na	na	KaKs cannot compute
FBgn0043530	CG30473	Obp51a	51D8-51D8	2R	0	4	1	AG	1	0	0	0	1	465	351	52.867	6.07399	0.998592	0.03663	0.00877193	0.177778	0.0493421	-7	0.282102	Constrained	0.040293	0.0175439	0.155556	0.112782	-2.5	0.716342	Constrained
FBgn0043532	CG30448	Obp56i	56E4-56E4	2R	0	0	1	AG	1	0	0	0	2	3998	420	63.354	1.62696	0.994308	0.0443787	0.0320285	0.105263	0.30427	-0.904762	0.793814	Relaxed	0.0502959	0.0391459	0.105263	0.371886	-0.527273	0.989207	Relaxed
FBgn0043533	CG30450	Obp56f	56E2-56E2	2R	0	4	1	AG	1	0	0	0	1	582	375	55.939	0.433857	0.999243	0.0659722	0.0522088	0.153846	0.339357	-0.846154	0.94059	Relaxed	0.0659722	0.0522088	0.153846	0.339357	na	na	eMKT cannot compute
FBgn0043539	CG31941	Obp22a	22B8-22B8	2L	0	1	1	AG	1	0	0	0	2	780	351	54.332	5.39465	0.998821	0	0	0		na	na	KaKs cannot compute	0	0	0		na	na	KaKs cannot compute
FBgn0043825	CG18284	CG18284	32A2-32A2	2L	0	2	1	AG	1	0	0	0	2	1921	1371	58.188	2.8146	0.999291	0.0553506	0.043722	0.109375	0.399744	0.530572	0.185365	Relaxed	0.0571956	0.0470852	0.104167	0.452018	0.656085	0.155531	Relaxed
FBgn0045823	CG16707	vsg	67C5-67C5	3L	0	0	1	nottissuespesific	0	0	0	0	5	3393	546	51.076	3.39207	0.510564	0.0243902	0.0175439	0.0434783	0.403509	0.111111	1	Relaxed	0.0243902	0.0175439	0.0434783	0.403509	0.111111	1	Relaxed
FBgn0047334	CG33943	BG642312	65A10-65A10	3L	0	0	1	AG	1	1	0	0	2	913	231	45.495	0.899936	0.998974	0.0326087	0.0272109	0.0540541	0.503401	-0.25	1	Relaxed	0.0543478	0.047619	0.0810811	0.587302	na	na	eMKT cannot compute
FBgn0050104	CG30104	NT5E-2	54B17-54B17	2R	0	0	1	nottissuespesific	0	0	0	0	2	8168	1755	52.493	2.82007	0.876934	0.018479	0.0133333	0.0390071	0.341818	0.56	0.364407	Relaxed	0.0199005	0.0133333	0.0460993	0.289231	0.432184	0.719247	Relaxed
FBgn0050395	CG30395	CG30395	58A1-58A1	2R	0	1	1	AG	1	1	0	0	1	4708	2718	47.327	2.60314	0.998756	0.0699172	0.0699223	0.0698925	1.00043	0.315608	0.456427	Relaxed	0.0809568	0.0804661	0.0833333	0.965594	0.165517	0.91138	Relaxed
FBgn0050463	CG30463	Pgant9	53D1-53D4	2R	0	0	0	nottissuespesific	0	0	0	0	5	59682	792	50.614	8.13481	0.867608	0.01481	0.00318979	0.0635452	0.0501973	0.333333	0.79576	Constrained	0.0173857	0.00318979	0.0769231	0.0414673	0.405172	0.986824	Constrained
FBgn0050486	CG30486	CG30486	49D4-49D4	2R	0	2	1	AG	1	0	0	0	1	960	789	52.032	1.5185	0.999024	0.0177134	0.00978474	0.0545455	0.179387	0.4	0.793814	Constrained	0.0241546	0.00978474	0.0909091	0.107632	0.2	1	Constrained
FBgn0050488	CG30488	antr	49D4-49D4	2R	0	0	1	AG	1	1	0	0	2	1157	816	55.325	2.82917	0.999058	0.0510046	0.0446097	0.0825688	0.540273	0.8125	0.0358591	Positive	0.0540958	0.0464684	0.0917431	0.506506	0.890909	0.0436809	Positive
FBgn0051016	CG31016	CG31016	100A1-100A1	3R	0	0	1	AG	1	0	0	0	2	4268	1608	59.512	1.08814	0.999354	0.0330709	0.0247855	0.0723982	0.34235	-0.406593	0.67296	Relaxed	0.0385827	0.0285987	0.0859729	0.332648	-0.748	0.549528	Relaxed
FBgn0051198	CG31198	CG31198	93F8-93F9	3R	0	0	1	other	1	0	1	0	1	3435	2820	44.948	2.8146	0.919222	0.0340256	0.0278384	0.0603248	0.461475	0.697894	0.0358591	Positive	0.0340256	0.0278384	0.0603248	0.461475	0.812178	0.019656	Positive
FBgn0051413	CG31413	Qsox4	95A8-95A9	3R	0	4	1	AG	1	0	0	0	1	1782	1683	59.003	2.93798	0.998671	0.0399386	0.0232558	0.118943	0.195521	-0.573043	0.468509	Constrained	0.046851	0.0269767	0.140969	0.191366	-1.02299	0.481144	Constrained
FBgn0051418	CG31418	CG31418	90A1-90A1	3R	0	3	1	AG	1	1	0	0	1	717	675	55.994	0.544071	0.999237	0.0791897	0.0574713	0.166667	0.344828	-0.296	0.93063	Relaxed	0.0883978	0.0689655	0.166667	0.413793	-0.2	1	Relaxed
FBgn0051419	CG31419	CG31419	90A1-90A1	3R	0	0	1	AG	1	0	0	0	1	774	714	58.816	0.544071	0.999251	0.0528169	0.0388769	0.114286	0.340173	-0.8	0.620746	Relaxed	0.0545775	0.0410367	0.114286	0.359071	-9.73684	0.12134	Relaxed
FBgn0051445	CG31445	CG31445	99A1-99A4	3R	0	2	1	nottissuespesific	0	0	0	0	2	4248	2781	54.263	0.870513	0.822855	0.0444243	0.0333519	0.0933661	0.357216	0.478431	0.0937393	Relaxed	0	0	0		na	na	KaKs cannot compute
FBgn0051496	CG31496	CG31496	84D5-84D5	3R	0	0	0	other	0	0	0	0	1	1286	867	64.538	0	0.983611	0.0486787	0.0226415	0.121693	0.186054	-0.597222	0.974734	Constrained	0.0139082	0	0.0529101	0	na	0.71038	eMKT cannot compute
FBgn0051515	CG31515	CG31515	94F1-94F1	3R	0	0	1	AG	1	0	0	0	1	526	387	56.966	6.31122	0.998967	0.111475	0.122047	0.0588235	2.0748	0.834101	0.132421	Relaxed	0.114754	0.125984	0.0588235	2.14173	0.625	0.71038	Relaxed
FBgn0051524	CG31524	CG31524	99F6-99F7	3R	0	unresolved	0	AG	1	0	0	0	2	2031	1608	60.11	0.652885	0.999355	0.0410418	0.0333016	0.0787037	0.423126	0.589011	0.0834501	Relaxed	0.0465667	0.0371075	0.0925926	0.400761	0.562594	0.180733	Relaxed
FBgn0051659	CG31659	CG31659	22A1-22A1	2L	0	0	1	AG	1	0	0	0	2	866	525	58.633	1.75913	0.998398	0.0321888	0.0234375	0.0731707	0.320312	0.714286	0.330593	Relaxed	0.0407725	0.0286458	0.097561	0.29362	0.838384	0.28839	Relaxed
FBgn0051680	CG31680	CG31680	38D1-38D1	2L	0	4	1	AG	1	0	0	0	1	598	441	54.437	0.351825	0.999263	0.166667	0.146853	0.28	0.524476	0.833333	0.247308	Relaxed	0.169643	0.15035	0.28	0.536963	na	na	eMKT cannot compute
FBgn0051704	CG31704	CG31704	33A3-33A3	2L	0	unresolved	1	AG	1	1	0	0	2	514	204	49.422	1.99368	0.988625	0.0783133	0.0740741	0.0967742	0.765432	0.742857	0.52975	Relaxed	0.0843373	0.0814815	0.0967742	0.841975	0.909091	0.3625	Relaxed
FBgn0051779	CG31779	Acp24A4	24B1-24B1	2L	0	unresolved	1	other	0	0	0	0	2	722	234	37.612	1.8764	0.978761	0.0928962	0.0909091	0.103448	0.878788	0.7	0.524664	Relaxed	0.0983607	0.0974026	0.103448	0.941558	1	0.275065	Relaxed
FBgn0051872	CG31872	CG31872	32A2-32A2	2L	0	2	1	AG	1	1	0	0	2	3609	3219	56.43	3.11516	0.999319	0.0659818	0.0588519	0.0982533	0.598982	0.472336	0.0495625	Positive	0.0699328	0.0622287	0.104803	0.593765	0.421189	0.364501	Relaxed
FBgn0051902	CG31902	Spn28Da	28D2-28D2	2L	0	unresolved	0	AG	1	0	0	0	1	1437	1152	58.131	1.52458	0.999059	0.0372807	0.023968	0.0993789	0.241178	-2.80247	0.0289061	Constrained	0.0394737	0.0266312	0.0993789	0.267976	-2.2	0.232962	Relaxed
FBgn0052190	CG32190	NUCB1	75A2-75A2	3L	0	0	1	nottissuespesific	0	0	0	1	1	4542	1707	46.458	0.276903	0.815921	0.0337423	0.0217786	0.0990099	0.219964	0.345238	0.763199	Constrained	0.0352761	0.022686	0.10396	0.218218	0.346667	0.91138	Constrained
FBgn0052199	CG32199	CG32199	75D4-75D4	3L	0	0	0	AG	1	0	0	1	1	2105	1527	59.904	0.484581	0.999184	0.0248756	0.0190381	0.0528846	0.359993	0.533107	0.381998	Relaxed	0.026534	0.0200401	0.0576923	0.347361	0.368421	0.829427	Relaxed
FBgn0052201	CG32201	CG32201	75D4-75D4	3L	0	0	1	AG	1	0	0	0	1	2243	1560	54.871	0.484581	0.999107	0.0814145	0.0779862	0.0985222	0.79156	0.446789	0.322218	Relaxed	0.0855263	0.0809477	0.108374	0.746926	0.418699	0.695603	Relaxed
FBgn0052203	CG32203	Spn75F	75F9-75F9	3L	0	unresolved	1	AG	1	0	0	0	1	1216	1068	55.99	0.83071	0.998963	0.0729665	0.0632184	0.121429	0.520622	0.710227	0.072633	Relaxed	0.0741627	0.066092	0.114286	0.578305	0.768116	0.12134	Relaxed
FBgn0052382	CG32382	sphinx2	66A1-66A1	3L	0	unresolved	1	AG	1	0	1	1	2	1180	759	61.386	3.11516	0.998766	0.0404531	0.0355731	0.0625	0.56917	0.785441	0.0480977	Positive	0.0436893	0.0375494	0.0714286	0.525692	0.964912	0.0187757	Positive
FBgn0052383	CG32383	sphinx1	66A1-66A1	3L	0	4	1	AG	1	0	1	1	1	985	759	62.793	2.49468	0.998459	0.0995106	0.0896414	0.144144	0.621887	0.811765	0.0191761	Positive	0.0978793	0.0876494	0.144144	0.608068	0.909091	0.0416676	Positive
FBgn0052667	CG32667	ssp7	10A7-10A7	X	1	0	1	other	0	0	0	0	1	502	264	43.073	2.80295	0.919791	0.0186047	0.0174419	0.0232558	0.75	0.555556	1	Relaxed	0.0186047	0.0174419	0.0232558	0.75	0	1	Relaxed
FBgn0052833	CG32833	CG32833	59C1-59C1	2R	0	2	1	AG	1	0	1	0	1	1062	804	62.527	3.63553	0.998356	0.224111	0.213333	0.270492	0.788687	0.721726	0.0191761	Positive	0.239567	0.219048	0.327869	0.668095	0.503106	0.678009	Relaxed
FBgn0052985	CG32985	CG32985	29F6-29F6	2L	0	0	1	AG	1	0	0	0	1	2088	1932	58.672	4.2219	0.997134	0.0340751	0.0205592	0.108108	0.190173	0.0211765	1	Constrained	0.0431154	0.0222039	0.157658	0.140836	0.292929	0.881939	Constrained
FBgn0053121	CG33121	Spn28Db	28D2-28D2	2L	0	3	1	AG	1	0	0	0	1	1417	1131	57.48	1.52458	0.998508	0.0665025	0.0619469	0.0895522	0.69174	0.571429	0.222643	Relaxed	0.0726601	0.0678466	0.0970149	0.699342	0.640316	0.306074	Relaxed
FBgn0053126	CG33126	NLaz	22A1-22A1	2L	0	0	1	other	0	0	0	0	3	1985	672	59.994	1.75913	0.9718	0.015025	0.00208768	0.0666667	0.0313152	-4.53846	0.398587	Constrained	0.0166945	0.00208768	0.075	0.0278358	-5.3	0.568623	Constrained
FBgn0053290	CG33290	CG33290	78D5-78D5	3L	0	4	1	AG	1	0	0	0	1	654	513	51.665	0	0.998855	0.035461	0.0294118	0.060241	0.488235	-0.166667	1	Relaxed	0	0	0		na	na	KaKs cannot compute
FBgn0053325	CG33325	CG33325	85A5-85A5	3R	0	3	0	AG	1	0	0	0	1	1081	939	59.369	0	0.999159	0.0471567	0.0375204	0.101852	0.368382	0.617391	0.568431	Relaxed	0.0499307	0.0391517	0.111111	0.352365	0.625	0.779795	Relaxed
FBgn0053462	CG33462	CG33462	52C1-52C1	2R	0	unresolved	1	other	0	0	1	0	1	1217	900	57.784	2.92853	0.95122	0.0691114	0.0659898	0.0847458	0.77868	0.145299	1	Relaxed	0.0733427	0.0676819	0.101695	0.665539	0.3	0.906186	Relaxed
FBgn0053530	CG33530	Acp53C14c	53D6-53D6	2R	0	2	1	AG	1	0	0	0	2	720	372	61.326	3.57932	0.998923	0.0648464	0.0510638	0.12069	0.4231	0.596154	0.520455	Relaxed	0.0682594	0.0510638	0.137931	0.370213	0.8	0.337631	Relaxed
FBgn0053631	CG33631	CG33631	85F8-85F8	3R	0	1	1	other	0	0	0	0	1	639	585	69.454	1.41458	0.950617	0.0525164	0.0397878	0.1125	0.353669	0.466667	0.67296	Relaxed	0.0568928	0.0424403	0.125	0.339523	0.375	1	Relaxed
FBgn0053775	CG33775	CG33775	49B3-49B3	2R	0	unresolved	1	nottissuespesific	0	0	0	0	1	678	546	68.374	3.90471	0.861566	0.0373832	0.0308123	0.0704225	0.437535	0.204545	1	Relaxed	0.0397196	0.0364146	0.056338	0.646359	0.692308	0.742833	Relaxed
FBgn0053784	CG33784	CG33784	85F9-85F9	3R	0	1	1	other	0	0	0	0	1	668	549	61.212	1.41458	0.968933	0.0210773	0.002849	0.105263	0.0270655	-41.6667	0.00750214	Constrained	0.0210773	0.002849	0.105263	0.0270655	-31	0.0625771	Constrained
FBgn0054002	CG34002	CG34002	75A4-75A4	3L	0	unresolved	1	AG	1	0	0	0	1	2009	1050	61.898	0.138452	0.999032	0.0923077	0.0835735	0.13245	0.63098	0.612069	0.411215	Relaxed	0.0804734	0.0778098	0.0927152	0.839234	0.675926	0.309258	Relaxed
FBgn0054033	CG34033	CG34033	46B4-46B4	2R	0	unresolved	1	AG	1	0	0	0	1	624	504	57.3	1.08464	0.999058	0.056701	0.0455927	0.118644	0.384281	0.3	0.978165	Relaxed	0.0515464	0.0425532	0.101695	0.41844	0.714286	0.484231	Relaxed
FBgn0054041	CG34041	CG34041	99F6-99F6	3R	0	2	0	AG	1	0	0	0	3	2124	1647	59.064	0.652885	0.999175	0.0392749	0.0320285	0.08	0.400356	-0.597598	0.491043	Relaxed	0.0445619	0.0382562	0.08	0.478203	0.0325581	1	Relaxed
FBgn0054051	CG34051	CG34051	38A8-38A8	2L	0	2	1	AG	1	1	0	0	2	962	666	57.381	0.23455	0.999015	0.0661479	0.0572082	0.116883	0.489448	0.34	0.886812	Relaxed	0.0680934	0.0594966	0.116883	0.509026	0.653846	0.716342	Relaxed
FBgn0083141	CG6717	Spn28B	28B3-28B3	2L	0	unresolved	1	AG	1	0	0	0	2	1410	1134	60.743	2.58005	0.999065	0.0406321	0.0381992	0.0522876	0.730559	0.582418	0.31404	Relaxed	0.0496614	0.042292	0.0849673	0.497744	0.301075	0.943047	Relaxed
FBgn0083936	CG34098	Acp54A1	54A1-54A1	2R	0	4	1	AG	1	0	0	0	1	306	138	23.231	2.92853	0.998214	0.0526316	0.0434783	0.0909091	0.478261	1	0.736525	Relaxed	0.0526316	0.0434783	0.0909091	0.478261	na	na	eMKT cannot compute
FBgn0083938	CG34102	BG642163	25A2-25A2	2L	0	4	1	AG	1	0	0	0	2	1577	1245	49.253	1.75913	0.998443	0.11578	0.114078	0.121457	0.939239	0.202128	0.886313	Relaxed	0.130719	0.128641	0.137652	0.934537	-0.090566	1	Relaxed
FBgn0083965	CG34129	CG34129	97A4-97A4	3R	0	0	1	AG	1	0	1	0	1	972	942	54.114	1.19696	0.999185	0.0289855	0.0163934	0.0805369	0.203552	0.64	0.322218	Constrained	0.0316206	0.0180328	0.0872483	0.206683	0.493506	0.829427	Constrained
FBgn0083966	CG34130	CG34130	97A4-97A4	3R	0	unresolved	1	AG	1	1	1	0	1	974	891	59.916	1.19696	0.999227	0.0484094	0.0311958	0.116438	0.267917	-0.180556	1	Constrained	0.0580913	0.0363951	0.143836	0.253033	-0.3	1	Relaxed
FBgn0085324	CG34295	CG34295	98E4-98E4	3R	0	1	1	AG	1	0	1	0	1	867	864	59.421	1.74103	0.998958	0.0338235	0.0249554	0.0756303	0.329966	-0.00285714	1	Relaxed	0.0338235	0.0231729	0.0840336	0.275758	-0.373626	0.92823	Relaxed
FBgn0085464	CG34435	CG34435	5A7-5A8	X	1	0	1	Testis	1	0	0	0	1	1143	897	43.588	3.25503	0.999286	0.0573888	0.048474	0.0928571	0.522027	0.380952	0.694537	Relaxed	0.0631277	0.05386	0.1	0.5386	0.4	0.900104	Relaxed
FBgn0085476	CG34447	CG34447	22E1-22E1	2L	0	0	1	AG	1	0	0	0	2	1592	1167	59.014	4.691	0.972222	0.0163221	0.008	0.0532544	0.150222	0.265957	0.994021	Constrained	0.0195865	0.0106667	0.0591716	0.180267	0.583333	0.610065	Constrained
FBgn0086712	CG9006	Egm	48A3-48A3	2R	0	0	1	nottissuespesific	0	0	0	0	1	2155	1917	50.191	7.70096	0.385494	0.0260247	0.0158202	0.0625	0.253122	0.404858	0.539092	Constrained	0.0286272	0.0166528	0.0714286	0.233139	0.42069	0.695603	Constrained
FBgn0250815	CG6467	Jon65Aiv	65A3-65A3	3L	0	0	1	other	0	0	1	0	1	981	813	33.701	0.899936	0.957784	0.0231884	0.019084	0.0361446	0.52799	0.64	0.398587	Relaxed	0.0318841	0.0209924	0.0662651	0.316794	-1	0.827231	Relaxed
FBgn0250831	CG34103	BG642167	96F3-96F3	3R	0	unresolved	1	AG	1	0	0	0	1	517	318	47.68	2.17628	0.99881	0.107143	0.106481	0.111111	0.958333	0.478261	0.793814	Relaxed	0.119048	0.12037	0.111111	1.08333	0.769231	0.364501	Relaxed
FBgn0250832	CG33495	Dup99B	99B8-99B8	3R	0	4	1	AG	1	1	0	0	2	310	111	33.964	1.63221	0.997119	0.078125	0.0679612	0.12	0.566343	0.571429	0.867812	Relaxed	0.078125	0.0679612	0.12	0.566343	0.571429	1	Relaxed
FBgn0250835	CG15394	CG15394	23A1-23A1	2L	0	3	1	AG	1	0	0	0	2	905	477	62.325	2.58005	0.99316	0.0355191	0.0199336	0.107692	0.185097	-0.96875	0.661865	Constrained	0.0464481	0.0232558	0.153846	0.151163	-2.09524	0.548625	Constrained
FBgn0250841	CG17242	CG17242	22D6-22D6	2L	0	2	1	AG	1	0	1	0	2	1035	735	56.511	1.8764	0.999066	0.0432612	0.0354906	0.0737705	0.481095	0.761765	0.0383258	Positive	0.0532446	0.0438413	0.0901639	0.48624	0.807018	0.0525296	Relaxed
FBgn0250842	CG17575	CG17575	49D4-49D4	2R	0	unresolved	1	AG	1	1	0	0	2	1053	873	43.063	1.5185	0.999224	0.00846262	0.00175747	0.0357143	0.0492091	-0.607143	1	Constrained	0.00846262	0.00175747	0.0357143	0.0492091	0.0909091	1	Constrained
FBgn0250847	CG14034	CG14034	25D1-25D1	2L	0	3	1	AG	1	0	0	0	2	1354	1014	61.946	7.0365	0.999159	0.0275689	0.0183206	0.0699301	0.261985	0.635417	0.282102	Constrained	0.0313283	0.0198473	0.0839161	0.236514	0.589744	0.71038	Constrained
FBgn0259226	CG42326	CG42326	44D3-44D3	2R	0	0	1	other	0	0	0	0	2	11412	4128	50.196	1.30157	0.939833	0.0274014	0.00759013	0.103499	0.0733357	-2.10625	0.00327402	Constrained	0.0271003	0.00759013	0.102041	0.0743833	-1.30682	0.12134	Constrained
FBgn0259949	CG42459	Sfp23F	23F1-23F1	2L	0	4	1	AG	1	0	0	0	1	390	234	36.788	2.3455	0.998304	0.0326087	0.0189873	0.115385	0.164557	-1.83333	0.656811	Constrained	0.0380435	0.0189873	0.153846	0.123418	-3.44444	0.5409	Constrained
FBgn0259951	CG42461	Sfp24Ba	24B1-24B1	2L	0	3	1	other	1	1	0	0	1	575	363	43.778	2.38621	0.986138	0.0565371	0.0619835	0.0243902	2.54132	0.948148	0.0184872	Positive	0.0636042	0.0661157	0.0487805	1.35537	0.888889	0.104783	Relaxed
FBgn0259952	CG42462	Sfp24Bb	24B1-24B1	2L	0	3	1	other	0	1	0	0	1	515	330	52.266	1.8764	0.989862	0.0311284	0.0316742	0.0277778	1.14027	0.920635	0.16162	Relaxed	0.0350195	0.0316742	0.0555556	0.570136	0.785714	0.71038	Relaxed
FBgn0259956	CG42466	Sfp24C1	24C1-24C1	2L	0	4	1	AG	1	0	0	0	1	419	240	38.818	3.63553	0.998674	0.148718	0.145455	0.166667	0.872727	-0.145833	1	Relaxed	0.148718	0.145455	0.166667	0.872727	0.583333	0.91138	Relaxed
FBgn0259957	CG42467	CG42467	24C1-24C1	2L	0	4	1	AG	1	0	0	0	1	410	246	50.201	3.63553	0.998555	0.0612245	0.0368098	0.181818	0.202454	-1.5	0.729588	Constrained	0.0663265	0.0429448	0.181818	0.236196	-0.714286	0.981097	Constrained
FBgn0259958	CG42468	Sfp24F	24F2-24F2	2L	0	0	1	AG	1	0	0	0	2	632	525	59.695	4.10463	0.999066	0.101695	0.0988372	0.115942	0.852471	0.576471	0.595001	Relaxed	0.106538	0.104651	0.115942	0.902616	0.822222	0.181991	Relaxed
FBgn0259959	CG42469	Sfp26Ac	26A1-26A1	2L	0	3	1	AG	1	0	0	0	1	425	252	54.113	1.52458	0.99806	0.0151515	0.0060241	0.0625	0.0963855	-0.2	1	Constrained	0.030303	0.0120482	0.125	0.0963855	0.333333	1	Constrained
FBgn0259961	CG42471	CG42471	33A1-33A1	2L	0	unresolved	1	AG	1	0	0	0	1	383	249	44.98	1.4073	0.998463	0.045	0.0363636	0.0857143	0.424242	0.125	1	Relaxed	0.05	0.0424242	0.0857143	0.494949	na	na	eMKT cannot compute
FBgn0259962	CG42472	Sfp33A1	33A1-33A1	2L	0	unresolved	1	AG	1	1	0	0	1	418	279	36.934	1.4073	0.999027	0.059633	0.0526316	0.107143	0.491228	0.325	1	Relaxed	0.059633	0.0526316	0.107143	0.491228	0.4	1	Relaxed
FBgn0259963	CG42473	Sfp33A2	33A3-33A3	2L	0	unresolved	1	AG	1	0	0	0	1	337	150	21.868	1.99368	0.998453	0.180328	0.188679	0.125	1.50943	0.7	0.626319	Relaxed	0.196721	0.207547	0.125	1.66038	na	na	eMKT cannot compute
FBgn0259964	CG42474	Sfp33A3	33A3-33A3	2L	0	4	1	AG	1	1	0	0	1	418	297	56.445	1.99368	0.998761	0.114035	0.117949	0.0909091	1.29744	0.282609	1	Relaxed	0.122807	0.128205	0.0909091	1.41026	0.52	0.925353	Relaxed
FBgn0259965	CG42475	Sfp35C	35C3-35C3	2L	0	2	1	AG	1	0	0	0	2	480	243	44.288	3.7528	0.998624	0.0418848	0.0304878	0.111111	0.27439	-0.8	0.920297	Relaxed	0.0366492	0.0304878	0.0740741	0.411585	-0.4	1	Relaxed
FBgn0259966	CG42476	Sfp51E	51E5-51E5	2R	0	3	1	AG	1	0	0	0	1	601	417	62.953	1.08464	0.998909	0.0634441	0.0618182	0.0714286	0.865455	0.588235	0.622188	Relaxed	0.0694864	0.0690909	0.0714286	0.967273	0.578947	0.848525	Relaxed
FBgn0259967	CG42477	Sfp53D	53D5-53D5	2R	0	unresolved	1	AG	1	0	0	0	2	820	477	62.416	3.57932	0.998941	0.0619946	0.0595611	0.0769231	0.774295	-0.263158	1	Relaxed	0.06469	0.0626959	0.0769231	0.815047	0.6	0.829427	Relaxed
FBgn0259968	CG42478	Sfp60F	60F5-60F5	2R	0	3	1	other	0	1	0	0	2	451	246	39.309	0	0.99051	0.0670103	0.0440252	0.171429	0.256813	-0.714286	1	Constrained	0.0670103	0.0440252	0.171429	0.256813	-4.14286	0.716342	Relaxed
FBgn0259969	CG42479	Sfp65A	65A15-65A15	3L	0	4	1	AG	1	1	0	0	1	554	423	56.29	2.146	0.998915	0.0325444	0.0286738	0.0508475	0.563919	0.458333	0.963003	Relaxed	0.0325444	0.0286738	0.0508475	0.563919	0.5	0.981097	Relaxed
FBgn0259970	CG42480	Sfp70A4	70A4-70A4	3L	0	unresolved	1	AG	1	1	0	0	2	331	165	28.026	1.8691	0.996871	0.128788	0.12844	0.130435	0.984709	0.892857	0.411215	Relaxed	0.151515	0.146789	0.173913	0.844037	1	0.661094	Relaxed
FBgn0259972	CG42482	Sfp77F	77F4-77F4	3L	0	0	1	AG	1	0	0	0	2	1150	246	40.188	0.207678	0.998572	0.0631579	0.0493827	0.142857	0.345679	na	na	eMKT cannot compute	0.0526316	0.0432099	0.107143	0.403292	na	na	eMKT cannot compute
FBgn0259973	CG42483	Sfp79B	79B2-79B2	3L	0	3	1	AG	1	0	0	0	1	233	105	22.612	0	0.997797	0.0777778	0.0555556	0.166667	0.333333	na	na	eMKT cannot compute	0.0777778	0.0555556	0.166667	0.333333	na	na	eMKT cannot compute
FBgn0259974	CG42484	Sfp84E	84E6-84E6	3R	0	unresolved	1	AG	1	0	0	0	1	735	480	55.088	1.95865	0.997743	0.0539084	0.0474684	0.0909091	0.522152	-1.66667	0.915057	Relaxed	0	0	0		na	na	KaKs cannot compute
FBgn0259975	CG42485	Sfp87B	87B4-87B4	3R	0	3	1	other	0	1	0	0	1	396	261	56.411	1.30577	0.991108	0.0188679	0.0119048	0.0454545	0.261905	0.714286	0.819812	Constrained	0.0188679	0.0119048	0.0454545	0.261905	0.666667	1	Relaxed
FBgn0260645	CG42537	CG42537	83E5-83E5	3R	0	unresolved	1	nottissuespesific	0	0	0	0	1	437	270	33.351	0	0.78119	0.0511364	0.0340909			na	na	KaKs cannot compute	0.0511364	0.0340909			na	na	KaKs cannot compute
FBgn0260745	CG3359	mfas	87A7-87A7	3R	0	0	1	AG	1	1	0	0	16	8454	2643	43.625	0.652885	0.946208	0.0151934	0.00232829	0.0638767	0.0364498	-3.35	0.0702954	Constrained	0.0151934	0.00232829	0.0638767	0.0364498	-2.2625	0.438249	Constrained
FBgn0260766	CG42564	CG42564	83E4-83E5	3R	0	unresolved	1	AG	1	0	0	1	1	2874	1500	56.459	0	0.999102	0.0466613	0.0397959	0.0722433	0.550859	0.458689	0.605131	Relaxed	0.0370072	0.0316327	0.0570342	0.554626	0.455645	0.764539	Relaxed
FBgn0261054	CG42602	Sfp24Bc	24B1-24B1	2L	0	3	1	other	0	1	0	0	1	451	300	64.596	1.8764	0.988928	0.0299145	0.0353535	0		na	na	KaKs cannot compute	0.042735	0.0454545	0.0277778	1.63636	0.864198	0.403944	Relaxed
FBgn0261055	CG42603	Sfp26Ad	26A3-26A3	2L	0	4	1	AG	1	1	0	0	2	682	363	52.673	2.22823	0.998678	0.0779661	0.0805085	0.0677966	1.1875	0.842105	0.262297	Relaxed	0.0745763	0.0762712	0.0677966	1.125	0.777778	0.521968	Relaxed
FBgn0261057	CG42605	Sfp36F	36F2-36F2	2L	0	4	1	AG	1	0	0	0	2	312	105	19.97	0.4691	0.996935	0.134146	0.138889	0.1	1.38889	0.6	1	Relaxed	0.0609756	0.0694444	0		na	na	KaKs cannot compute
FBgn0261058	CG42606	Sfp38D	38D1-38D1	2L	0	0	1	AG	1	0	0	0	2	1300	507	55.337	0.351825	0.998689	0.0651042	0.058104	0.105263	0.551988	0.368421	0.94059	Relaxed	0.0677083	0.058104	0.122807	0.473132	1	0.71038	Relaxed
FBgn0261059	CG42607	Sfp78E	78E4-78E4	3L	0	0	1	AG	1	1	0	0	2	945	450	61.832	0.346129	0.998723	0.0502793	0.027027	0.16129	0.167568	na	na	eMKT cannot compute	0.0335196	0.0101351	0.145161	0.0698198	1	1	Constrained
FBgn0261060	CG42608	Sfp93F	93F7-93F7	3R	0	5	1	AG	1	0	0	0	1	388	159	36.321	2.82917	0.998062	0.0384615	0.0373832	0.0434783	0.859813	0.416667	1	Relaxed	0.0384615	0.0373832	0.0434783	0.859813	0.5	1	Relaxed
FBgn0261061	CG42609	Sfp96F	96F3-96F3	3R	0	4	1	AG	1	0	0	0	1	168	99	22.958	2.17628	0.992433	0.0625	0.0597015	0.0769231	0.776119	1	0.411215	Relaxed	0.0625	0.0597015	0.0769231	0.776119	1	0.716342	Relaxed
FBgn0261568	CG42682	CG42682	35B6-35B6	2L	0	unresolved	1	AG	1	0	0	0	1	751	630	48.614	1.64185	0.999116	0.0783133	0.0857843	0.0444444	1.93015	0.790476	0.246245	Relaxed	0.0783133	0.0857843	0.0444444	1.93015	0.695238	0.5409	Relaxed
FBgn0261853	CG42782	CG42782	49A4-49A4	2R	0	4	1	AG	1	1	0	0	2	599	138	28.436	3.36239	0.997632	0.0535714	0.0416667	0.125	0.333333	0.666667	0.860427	Relaxed	0.0535714	0.0416667	0.125	0.333333	0.833333	0.882028	Relaxed
FBgn0261989	CG42807	CG42807	50B2-50B2	2R	0	0	1	other	0	1	0	0	2	2165	834	56.099	2.27775	0.939143	0.0277778	0.0167286	0.0818182	0.204461	0.428571	0.696965	Constrained	0.0308642	0.0167286	0.1	0.167286	0.717949	0.521968	Constrained
FBgn0262005	CG42823	CG42823	90A5-90A6	3R	0	unresolved	1	AG	1	0	0	0	1	623	453	59.935	1.74103	0.985852	0.0218579	0.00666667	0.0909091	0.0733333	-4.5	0.252126	Constrained	0.0273224	0.01	0.106061	0.0942857	-4	0.306074	Constrained
FBgn0262006	CG42824	CG42824	90A6-90A6	3R	0	1	0	AG	1	0	0	0	1	464	438	68.527	1.74103	0.998904	0.0408163	0.0286738	0.09375	0.305854	-0.159091	1	Relaxed	0.0379009	0.0215054	0.109375	0.196621	-1.33333	0.819121	Constrained
FBgn0262359	CG43057	CG43057	28F5-28F5	2L	0	unresolved	1	AG	1	0	0	0	2	681	369	72.383	3.2837	0.998949	0.0557377	0.0622407	0.03125	1.9917	0.875556	0.0737182	Relaxed	0.0622951	0.0705394	0.03125	2.25726	0.946524	0.019656	Positive
FBgn0262363	CG43061	CG43061	84E10-84E10	3R	0	unresolved	1	AG	1	0	0	0	1	387	159	42.812	1.95865	0.998492	0.0307692	0.0280374	0.0434783	0.64486	0	1	Relaxed	0	0	0		na	na	KaKs cannot compute
FBgn0262484	CG43074	CG43074	63E2-63E2	3L	0	4	1	other	0	1	0	0	1	822	546	62.231	2.21523	0.979649	0.0610329	0.06	0.0657895	0.912	-0.0544218	1	Relaxed	0.0657277	0.0657143	0.0657895	0.998857	-0.0869565	1	Relaxed
FBgn0262536	CG43090	CG43090	5E1-5E1	X	1	1	1	other	0	1	0	0	1	676	507	65.739	1.98919	0.981275	0.0310078	0.0150602	0.127273	0.11833	-3.2	0.282102	Constrained	0.0387597	0.0150602	0.181818	0.0828313	-6	0.364501	Constrained
FBgn0262547	CG43101	CG43101	51D8-51D8	2R	0	4	1	AG	1	0	0	0	1	476	327	50.173	6.07399	0.998584	0.119048	0.132075	0.05	2.64151	0.690476	0.632946	Relaxed	0.119048	0.132075	0.05	2.64151	0.642857	0.815857	Relaxed
FBgn0262571	CG43111	CG43111	56D15-56D15	2R	0	3	1	AG	1	0	0	0	1	602	423	62.169	1.95236	0.998238	0.0575758	0.0547445	0.0714286	0.766423	0.733333	0.322218	Relaxed	0.0575758	0.0547445	0.0714286	0.766423	0.822222	0.464744	Relaxed
FBgn0262583	CG43123	CG43123	43B2-43B2	2R	0	3	1	AG	1	0	0	0	1	1114	846	59.107	0.759249	0.996669	0.0623229	0.0560579	0.0849673	0.659758	0.475806	0.692744	Relaxed	0.0623229	0.0560579	0.0849673	0.659758	0.580645	0.695603	Relaxed
FBgn0262621	CG43145	CG43145	24C1-24C1	2L	0	3	1	AG	1	0	0	0	1	423	219	35.883	3.63553	0.998537	0.035503	0.0340136	0.0454545	0.748299	-0.3	1	Relaxed	0.0414201	0.0408163	0.0454545	0.897959	na	na	eMKT cannot compute
FBgn0262623	CG43147	CG43147	70A4-70A4	3L	0	4	1	AG	1	1	0	0	2	312	132	14.994	1.8691	0.998411	0.0636364	0.0454545	0.136364	0.333333	0.625	1	Relaxed	0.0636364	0.0454545	0.136364	0.333333	1	0.819121	Relaxed
FBgn0262742	CG6588	Fas1	89D5-89D6	3R	0	0	1	nottissuespesific	0	0	0	0	7	14534	1908	46.11	0.652885	0.793784	0.0132743	0.00625489	0.0429043	0.145787	0.569853	0.52975	Constrained	0.0151707	0.00625489	0.0528053	0.118452	-0.111111	1	Constrained
FBgn0262999	CG43307	CG43307	25F5-25F5	2L	0	4	1	AG	1	0	0	0	1	352	249	42.467	1.52458	0.998706	0.401015	0.397661	0.423077	0.939926	0.838235	0.376857	Relaxed	0.426396	0.409357	0.538462	0.760234	na	na	eMKT cannot compute
FBgn0263024	CG43319	CG43319	98B1-98B1	3R	0	4	1	AG	1	1	0	0	1	224	171	34.174	3.59087	0.996809	0.0431655	0.0420168	0.05	0.840336	0.2	1	Relaxed	0.0359712	0.0336134	0.05	0.672269	0	1	Relaxed
FBgn0263270	CG43396	CG43396	47A2-47A2	2R	0	0	0	AG	1	0	0	0	1	628	459	49.502	2.27775	0.997057	0.0635359	0.0535117	0.111111	0.481605	0.34375	0.961274	Relaxed	0.0690608	0.0568562	0.126984	0.447742	0.294118	1	Relaxed
FBgn0263322	CG43403	CG43403	23A1-23A1	2L	0	0	0	AG	1	0	0	0	1	596	126	22.976	2.58005	0.999513	0.0120482	0.0120482			na	na	KaKs cannot compute	0.0120482	0.0120482			na	na	KaKs cannot compute
FBgn0263597	CG43619	Acp98AB	98B1-98B1	3R	0	3	1	AG	1	0	0	0	1	175	75	18.488	3.59087	0.998584	0.0625	0.0196078	0.230769	0.0849673	-11	0.512545	Constrained	0.0625	0.0196078	0.230769	0.0849673	-3.5	0.882028	Constrained
FBgn0263774	CG43691	CG43691	50A3-50A3	2R	0	0	1	Testis	1	0	0	0	2	3867	3288	59.756		0.998147	0.0658469	0.0593824	0.0985577	0.602514	0.557697	0.014218	Positive	0.0678302	0.0598575	0.108173	0.553349	0.53125	0.101431	Relaxed
FBgn0264552	CG43931	CG43931	77F4-77F4	3L	0	0	0	AG	1	0	0	0	1	945	294	58.275	0.207678	0.999251	0.0258621	0.0315789	0		na	na	KaKs cannot compute	0.0215517	0.0263158	0		na	na	KaKs cannot compute
FBgn0264750	CG44008	CG44008	33A3-33A3	2L	0	0	1	other	0	0	0	0	2	944	237	55.641	1.99368	0.931901	0.037234	0.02	0.105263	0.19	-0.333333	1	Constrained	0.037234	0.02	0.105263	0.19	-1.66667	0.925353	Constrained
FBgn0264815	CG44007	Pde1c	33A2-33A2	2L	0	0	1	nottissuespesific	0	1	0	0	9	114417	2856	46.696	1.99368	0.787267	0.0086326	0.00489542	0.0215716	0.226938	0.243568	0.81268	Constrained	0.0103591	0.00489542	0.0292758	0.167217	-0.151515	1	Constrained
FBgn0265264	CG17097	CG17097	32A2-32A2	2L	0	unresolved	1	AG	1	1	0	0	1	3738	3261	56.792	2.8146	0.999228	0.0665892	0.0591039	0.0989691	0.597196	0.390434	0.132421	Relaxed	0.0762679	0.0672069	0.115464	0.582059	0.457533	0.155531	Relaxed
FBgn0265266	CG13639	CG13639	96B1-96B1	3R	0	0	1	AG	1	1	0	0	1	467	207	32.433	3.0468	0.993269	0.0454545	0.0298507	0.0952381	0.313433	-0.5	1	Relaxed	0.0454545	0.0298507	0.0952381	0.313433	0	1	Relaxed
FBgn0265267	CG18258	CG18258	15F3-15F4	X	1	0	1	AG	1	0	0	0	1	1671	1404	54.428	0.723341	0.994171	0.0257778	0.0199557	0.0493274	0.404556	0.42381	0.589212	Relaxed	0.032	0.0232816	0.0672646	0.34612	0	1	Relaxed
FBgn0265268	CG18234	CG18234	75D3-75D3	3L	0	unresolved	1	AG	1	0	0	0	1	1991	1545	56.681	1.31529	0.99889	0.0391667	0.0298211	0.0876289	0.340311	0.124242	1	Relaxed	0.0425	0.0318091	0.0979381	0.324788	0.307292	0.881939	Relaxed
FBgn0265349	CG42604	Sfp33A4	33A3-33A3	2L	0	4	1	AG	1	0	0	0	1	244	150	24.982	1.99368	0.997733	0.0409836	0.0377358	0.0625	0.603774	na	na	eMKT cannot compute	0.0409836	0.0377358	0.0625	0.603774	na	na	eMKT cannot compute
FBgn0265785	CG44574	CG44574	26A1-26A1	2L	0	4	1	AG	1	0	0	0	1	605	423	50.162	1.52458	0.998896	0.0537975	0.0472727	0.097561	0.484545	0.169231	1	Relaxed	0.0601266	0.0509091	0.121951	0.417455	0	1	Relaxed
FBgn0266363	CG45011	CG45011	33A2-33A2	2L	0	4	1	AG	1	0	0	0	2	412	201	49.203	1.99368	0.998483	0.109756	0.106061	0.125	0.848485	0.285714	1	Relaxed	0.109756	0.106061	0.125	0.848485	na	na	eMKT cannot compute
FBgn0267327	CG6555	Acp33A	33A-33A	2L	0	3	1	AG	1	1	0	0	1	340	141	27.979	0.938201	0.998925	0.026087	0.021978	0.0416667	0.527473	0.75	0.817259	Relaxed	0.026087	0.021978	0.0416667	0.527473	0.666667	1	Relaxed
The list also includes SFPs for which ratios (Ka/Ks) and eMKT could not be determined due to Ks= 0 or lack of polymorphism, respectively. For categorical values 0 is used for “No” and 1 for “Yes”, except for Class Age (see Materials & Methods for an explanation).
